# Supplementary material for: Patient perspectives on physician competence: Validation of the CanMEDS framework
Source: PLOS Glob Public Health. 2025 Dec 30;5(12):e0005716. doi: 10.1371/journal.pgph.0005716 (PMC12753085; doi:10.1371/journal.pgph.0005716)
Supplement: S1 Data — (XLSX) [file pgph.0005716.s003.xlsx]

## Sheet: Form Responses 1
Please check the below statements to proceed to the survey	Age	Gender	Highest level of education	What is your work type?	Living region category	Family monthly income	Do you usually consult a family member, friend, or neighbor who is a doctor or a Family Medicine Doctor before deciding to visit a Specialized physician?	Do you regularly visit a specialist for a chronic condition you have?	What is the gender of this physician?	How frequently do you see this physician?	What is the approximate age of this physician? If you don’t regularly visit a specialized physician put zero (0)	What is your preference for the physician’s age?	What is your preferred gender for the physician?	Do you have a preference for the religion of the physician?	Do you have a preference for the language spoken by the physician?	Do you prefer receiving medical care at a private hospital or a public (general) hospital?	Does a doctor’s reputation in your community influence your decision when choosing them as your doctor?	A. In your opinion a doctor should be a “Medical Expert” such that: Strongly disagree (1) Disagree (2) Neutral (3) Agree (4) Strongly Agree (5) [Has solid knowledge and applies it to offer the best care ]	A. In your opinion a doctor should be a “Medical Expert” such that: Strongly disagree (1) Disagree (2) Neutral (3) Agree (4) Strongly Agree (5) [Is able to get a good medical history, perform a rigorous physical exam, asks for the necessary paraclinic	A. In your opinion a doctor should be a “Medical Expert” such that: Strongly disagree (1) Disagree (2) Neutral (3) Agree (4) Strongly Agree (5) [Prescribes the appropriate treatment and explains about its side-effects]	A. In your opinion a doctor should be a “Medical Expert” such that: Strongly disagree (1) Disagree (2) Neutral (3) Agree (4) Strongly Agree (5) [Ensures a continuity in the care and treatment of the patient ضمان الاستمرارية في رعاية وعلاج المريض]	A. In your opinion a doctor should be a “Medical Expert” such that: Strongly disagree (1) Disagree (2) Neutral (3) Agree (4) Strongly Agree (5) [Preserves the patient’s safety]	A. In your opinion a doctor should be a “Medical Expert” such that: Strongly disagree (1) Disagree (2) Neutral (3) Agree (4) Strongly Agree (5) [Your doctor explains the evidence or reasoning behind their medical decisions]	A. In your opinion a doctor should be a “Medical Expert” such that: Strongly disagree (1) Disagree (2) Neutral (3) Agree (4) Strongly Agree (5) [Your doctor uses visual aids or diagrams to help explain your condition when needed]	B. In your opinion a doctor should be a “Communicator” such that: Strongly disagree (1) Disagree (2) Neutral (3) Agree (4) Strongly Agree (5) [Takes time to listen to me ]	B. In your opinion a doctor should be a “Communicator” such that: Strongly disagree (1) Disagree (2) Neutral (3) Agree (4) Strongly Agree (5) [Does everything to make me feel I can trust him/her]	B. In your opinion a doctor should be a “Communicator” such that: Strongly disagree (1) Disagree (2) Neutral (3) Agree (4) Strongly Agree (5) [Explains what the treatment is for]	B. In your opinion a doctor should be a “Communicator” such that: Strongly disagree (1) Disagree (2) Neutral (3) Agree (4) Strongly Agree (5) [Takes account of my preferences in prescribing medication]	B. In your opinion a doctor should be a “Communicator” such that: Strongly disagree (1) Disagree (2) Neutral (3) Agree (4) Strongly Agree (5) [Gives me the impression he/she has respect for me]	B. In your opinion a doctor should be a “Communicator” such that: Strongly disagree (1) Disagree (2) Neutral (3) Agree (4) Strongly Agree (5) [Gives me information on the side effects of medication]	B. In your opinion a doctor should be a “Communicator” such that: Strongly disagree (1) Disagree (2) Neutral (3) Agree (4) Strongly Agree (5) [Emphasises which are the most important drugs]	B. In your opinion a doctor should be a “Communicator” such that: Strongly disagree (1) Disagree (2) Neutral (3) Agree (4) Strongly Agree (5) [Discusses any difficulties I have in complying with the treatment]	B. In your opinion a doctor should be a “Communicator” such that: Strongly disagree (1) Disagree (2) Neutral (3) Agree (4) Strongly Agree (5) [Explains things in simple words ]	B. In your opinion a doctor should be a “Communicator” such that: Strongly disagree (1) Disagree (2) Neutral (3) Agree (4) Strongly Agree (5) [Offers new treatment ]	B. In your opinion a doctor should be a “Communicator” such that: Strongly disagree (1) Disagree (2) Neutral (3) Agree (4) Strongly Agree (5) [Writes the prescription legibly ]	B. In your opinion a doctor should be a “Communicator” such that: Strongly disagree (1) Disagree (2) Neutral (3) Agree (4) Strongly Agree (5) [Lets me ask questions ]	B. In your opinion a doctor should be a “Communicator” such that: Strongly disagree (1) Disagree (2) Neutral (3) Agree (4) Strongly Agree (5) [Gives me incentives to comply with the treatment ]	B. In your opinion a doctor should be a “Communicator” such that: Strongly disagree (1) Disagree (2) Neutral (3) Agree (4) Strongly Agree (5) [Gives me advice on prevention (diet, physical activity)]	B. In your opinion a doctor should be a “Communicator” such that: Strongly disagree (1) Disagree (2) Neutral (3) Agree (4) Strongly Agree (5) [Gives the impression he/she knows his/her job]	B. In your opinion a doctor should be a “Communicator” such that: Strongly disagree (1) Disagree (2) Neutral (3) Agree (4) Strongly Agree (5) [Communicates with the patient and the family with respect and compassion and leads a good Conversation]	B. In your opinion a doctor should be a “Communicator” such that: Strongly disagree (1) Disagree (2) Neutral (3) Agree (4) Strongly Agree (5) [Listens to the patient without interrupting and gives the necessary time to get the important information]	B. In your opinion a doctor should be a “Communicator” such that: Strongly disagree (1) Disagree (2) Neutral (3) Agree (4) Strongly Agree (5) [Explains to the patient the disease and treatment]	B. In your opinion a doctor should be a “Communicator” such that: Strongly disagree (1) Disagree (2) Neutral (3) Agree (4) Strongly Agree (5) [Encourages the patient and the family to ask questions to understand more the disease and take part in the d	B. In your opinion a doctor should be a “Communicator” such that: Strongly disagree (1) Disagree (2) Neutral (3) Agree (4) Strongly Agree (5) [Documents all informations while preserving confidentiality ]	C. In your opinion a doctor should be a “Health Advocate” such that: Strongly disagree (1) Disagree (2) Neutral (3) Agree (4) Strongly Agree (5) [Works at the level of patients to ensure the prevention and awareness of diseases]	C. In your opinion a doctor should be a “Health Advocate” such that: Strongly disagree (1) Disagree (2) Neutral (3) Agree (4) Strongly Agree (5) [Works at the level of the community to ensure the prevention and awareness of diseases]	C. In your opinion a doctor should be a “Health Advocate” such that: Strongly disagree (1) Disagree (2) Neutral (3) Agree (4) Strongly Agree (5) [Your doctor discusses how to prevent your condition or maintain your overall health]	C. In your opinion a doctor should be a “Health Advocate” such that: Strongly disagree (1) Disagree (2) Neutral (3) Agree (4) Strongly Agree (5) [ Your doctor actively addresses barriers you face in accessing healthcare services (e.g., cost, transporta	D. In your opinion a doctor should be a “Collaborator” such that: Strongly disagree (1) Disagree (2) Neutral (3) Agree (4) Strongly Agree (5) [Collaborates effectively with other healthcare professionals]
I have read and understood the information provided. I acknowledge that my participation is voluntary, that my data will remain confidential, and I consent to participate in this study	22	Male	Undergraduate student	Healthcare and Social Services	Rural	500-1000 $	Yes	No	I don’t regularly visit a specialized physician	I don’t regularly visit a specialized physician	0	40-60	No preference	No	No	Private hospital	Yes	5	5	5	5	5	4	5	5	5	4	3	3	5	5	5	5	5	5	4	5	4	4	5	5	4	4	5	5	5	5	5	5
I have read and understood the information provided. I acknowledge that my participation is voluntary, that my data will remain confidential, and I consent to participate in this study	43	Male	Master’s degree	Healthcare and Social Services	Urban	> 3000 $	Yes	No	I don’t regularly visit a specialized physician	I don’t regularly visit a specialized physician	0	No preference	No preference	No	No	Private hospital	Yes	5	5	5	5	5	5	3	5	5	5	2	5	5	5	5	5	3	3	5	3	3	5	5	5	5	5	3	3	5	5	3	5
I have read and understood the information provided. I acknowledge that my participation is voluntary, that my data will remain confidential, and I consent to participate in this study	40	Female	Master’s degree	Healthcare and Social Services	Urban	1000-3000 $	No	Yes	Male	Every 6 months	65	>60	Man	No	No	Private hospital	No	4	4	4	4	4	4	4	4	4	4	4	4	4	4	4	4	4	4	4	4	4	4	4	4	4	4	4	4	4	4	4	3
I have read and understood the information provided. I acknowledge that my participation is voluntary, that my data will remain confidential, and I consent to participate in this study	24	Female	Undergraduate student	Other work	Rural	1000-3000 $	Yes	Yes	Male	Every 6 months		No preference	No preference	No	Yes	Private hospital	Yes	5	4	5	4	4	5	4	5	4	5	4	4	3	4	4	5	4	4	4	5	3	5	4	5	5	4	4	5	4	4	5	5
I have read and understood the information provided. I acknowledge that my participation is voluntary, that my data will remain confidential, and I consent to participate in this study	39	Male	Bachelor’s degree	Healthcare and Social Services	Urban	500-1000 $	Yes	No	I don’t regularly visit a specialized physician	I don’t regularly visit a specialized physician	0	<40	No preference	No	No	No preference	Yes	5	5	5	5	5	5	4	5	5	5	4	5	5	5	5	3	3	5	5	4	4	5	5	5	5	4	5	5	4	5	5	5
I have read and understood the information provided. I acknowledge that my participation is voluntary, that my data will remain confidential, and I consent to participate in this study	26	Female	Undergraduate student	Healthcare and Social Services	Both	1000-3000 $	No	No	I don’t regularly visit a specialized physician	I don’t regularly visit a specialized physician	0	No preference	Woman	No	No	Private hospital	Yes	5	5	5	5	5	5	3	5	5	5	4	5	5	5	5	5	5	5	5	5	5	4	5	5	5	5	5	5	4	5	5	5
I have read and understood the information provided. I acknowledge that my participation is voluntary, that my data will remain confidential, and I consent to participate in this study	22	Female	Undergraduate student	Healthcare and Social Services	Rural	500-1000 $	No	No	I don’t regularly visit a specialized physician	I don’t regularly visit a specialized physician	0	No preference	No preference	No	Yes	No preference	Yes	5	4	5	5	5	5	5	5	5	5	3	3	5	5	5	5	3	5	4	5	5	3	5	5	5	5	5	5	3	5	5	5
I have read and understood the information provided. I acknowledge that my participation is voluntary, that my data will remain confidential, and I consent to participate in this study	24	Male	Undergraduate student	Other work	Urban	1000-3000 $	Yes	Yes	I don’t regularly visit a specialized physician	I don’t regularly visit a specialized physician	0	<40	No preference	No	No	No preference	No	5	5	5	5	5	1	1	5	3	5	3	3	5	5	5	5	3	3	5	3	5	5	5	5	3	3	3	5	5	1	1	4
I have read and understood the information provided. I acknowledge that my participation is voluntary, that my data will remain confidential, and I consent to participate in this study	22	Female	Medical degree (MD)	Healthcare and Social Services	Urban	1000-3000 $	No	No	I don’t regularly visit a specialized physician	I don’t regularly visit a specialized physician	0	No preference	No preference	Yes	No	Private hospital	Yes	5	5	5	5	5	5	5	5	5	5	5	5	5	5	5	5	5	3	5	2	5	5	5	5	5	5	5	5	5	5	5	5
I have read and understood the information provided. I acknowledge that my participation is voluntary, that my data will remain confidential, and I consent to participate in this study	25	Male	Medical degree (MD)	Healthcare and Social Services	Rural	> 3000 $	No	No	I don’t regularly visit a specialized physician	I don’t regularly visit a specialized physician	0	No preference	Man	No	No	Private hospital	Yes	5	4	4	5	5	4	4	5	4	4	5	5	4	5	5	5	5	4	5	4	4	5	5	5	5	5	5	5	4	5	5	4
I have read and understood the information provided. I acknowledge that my participation is voluntary, that my data will remain confidential, and I consent to participate in this study	37	Female	Master’s degree	Technical, Engineering, and Skilled Trades	Urban	1000-3000 $	No	No	I don’t regularly visit a specialized physician	I don’t regularly visit a specialized physician	0	No preference	No preference	No	No	Private hospital	Yes	5	5	5	5	5	5	4	5	5	5	4	4	4	4	4	4	4	4	4	4	4	4	4	4	4	4	4	4	4	4	4	4
I have read and understood the information provided. I acknowledge that my participation is voluntary, that my data will remain confidential, and I consent to participate in this study	25	Male	Medical degree (MD)	Healthcare and Social Services	Urban	1000-3000 $	No	No	I don’t regularly visit a specialized physician	I don’t regularly visit a specialized physician	0	No preference	No preference	No	No	Private hospital	Yes	4	5	5	4	4	4	4	5	4	5	3	5	4	4	4	4	2	2	5	3	4	5	5	4	4	4	5	4	4	4	4	5
I have read and understood the information provided. I acknowledge that my participation is voluntary, that my data will remain confidential, and I consent to participate in this study	24	Female	Bachelor’s degree	Healthcare and Social Services	Urban	1000-3000 $	Yes	No	I don’t regularly visit a specialized physician	I don’t regularly visit a specialized physician	0	No preference	No preference	No	No	Private hospital	Yes	4	4	4	4	4	4	4	4	4	4	4	4	4	4	4	4	3	4	4	4	4	4	4	4	4	4	4	4	4	4	2	3
I have read and understood the information provided. I acknowledge that my participation is voluntary, that my data will remain confidential, and I consent to participate in this study	26	Female	Undergraduate student	Healthcare and Social Services	Urban	1000-3000 $	No	Yes	Female	Every 12 months	50	40-60	No preference	No	No	Private hospital	Yes	3	3	3	3	3	3	3	4	4	4	4	4	4	4	4	4	4	4	4	4	4	4	4	4	4	4	4	4	4	4	4	4
I have read and understood the information provided. I acknowledge that my participation is voluntary, that my data will remain confidential, and I consent to participate in this study	21	Male	Undergraduate student	Other work	Urban	1000-3000 $	Yes	No	I don’t regularly visit a specialized physician	I don’t regularly visit a specialized physician	0	No preference	No preference	No	Yes	Private hospital	Yes	5	5	5	5	5	5	3	4	4	5	5	5	5	5	5	5	4	5	5	5	5	5	5	5	5	5	5	5	5	5	5	3
I have read and understood the information provided. I acknowledge that my participation is voluntary, that my data will remain confidential, and I consent to participate in this study	26	Female	Bachelor’s degree	Education and Public Services	Urban	500-1000 $	Yes	Yes	I don’t regularly visit a specialized physician	Every 12 months	55	40-60	Man	No	Yes	Private hospital	Yes	5	5	5	5	5	5	5	2	5	5	4	2	5	5	5	5	5	5	5	5	5	5	5	5	5	5	5	4	4	4	2	5
I have read and understood the information provided. I acknowledge that my participation is voluntary, that my data will remain confidential, and I consent to participate in this study	25	Male	Medical degree (MD)	Healthcare and Social Services	Urban	1000-3000 $	No	No	I don’t regularly visit a specialized physician	I don’t regularly visit a specialized physician	0	40-60	Man	No	No	Private hospital	Yes	5	5	5	5	5	5	5	5	4	5	4	4	4	5	5	5	5	3	5	5	4	5	5	5	5	5	5	5	5	5	5	3
I have read and understood the information provided. I acknowledge that my participation is voluntary, that my data will remain confidential, and I consent to participate in this study	38	Male	Master’s degree	Business, Finance, and Administration	Urban	1000-3000 $	Yes	No	Male	Every 6 months	60	40-60	No preference	No	No	Private hospital	Yes	5	5	5	5	5	5	5	5	5	5	5	5	5	5	5	5	5	5	5	5	5	5	5	5	5	5	5	5	5	5	5	5
I have read and understood the information provided. I acknowledge that my participation is voluntary, that my data will remain confidential, and I consent to participate in this study	23	Male	Medical degree (MD)	Healthcare and Social Services	Urban	500-1000 $	Yes	No	I don’t regularly visit a specialized physician	I don’t regularly visit a specialized physician	0	No preference	No preference	No	Yes	Private hospital	No	5	5	5	5	5	5	5	5	5	5	3	3	5	5	5	5	3	3	5	3	5	5	5	5	5	5	5	5	5	5	5	5
I have read and understood the information provided. I acknowledge that my participation is voluntary, that my data will remain confidential, and I consent to participate in this study	28	Female	Bachelor’s degree	Healthcare and Social Services	Urban	500-1000 $	No	No	I don’t regularly visit a specialized physician	I don’t regularly visit a specialized physician	0	No preference	No preference	No	No	Public hospital	No	5	5	5	5	5	5	4	5	4	4	3	3	4	4	4	4	3	3	4	4	4	3	4	4	4	4	5	5	5	5	5	4
I have read and understood the information provided. I acknowledge that my participation is voluntary, that my data will remain confidential, and I consent to participate in this study	22	Male	Master’s degree	Retail, Hospitality, and Customer Service	Rural	< 250 $	No	No	I don’t regularly visit a specialized physician	I don’t regularly visit a specialized physician	0	40-60	No preference	No	Yes	Private hospital	No	4	5	5	3	5	5	4	4	2	5	2	2	4	2	2	5	2	2	4	3	2	1	3	3	5	5	5	4	3	2	1	3
I have read and understood the information provided. I acknowledge that my participation is voluntary, that my data will remain confidential, and I consent to participate in this study	25	Female	Bachelor’s degree	Education and Public Services	Urban	1000-3000 $	No	Yes	Male	I don’t regularly visit a specialized physician	0	40-60	Man	No	Yes	Private hospital	Yes	5	5	5	5	5	5	5	5	5	5	5	4	5	5	5	5	5	5	5	5	5	5	5	5	5	5	5	4	4	5	5	5
I have read and understood the information provided. I acknowledge that my participation is voluntary, that my data will remain confidential, and I consent to participate in this study	24	Male	Medical degree (MD)	Healthcare and Social Services	Urban	500-1000 $	Yes	No	I don’t regularly visit a specialized physician	I don’t regularly visit a specialized physician	0	No preference	No preference	No	Yes	Private hospital	Yes	5	5	5	5	5	4	5	5	5	5	2	4	4	4	4	4	3	4	4	5	4	4	4	4	4	4	4	4	4	4	4	4
I have read and understood the information provided. I acknowledge that my participation is voluntary, that my data will remain confidential, and I consent to participate in this study	23	Female	Bachelor’s degree	Healthcare and Social Services	Urban	500-1000 $	No	No	I don’t regularly visit a specialized physician	I don’t regularly visit a specialized physician	0	No preference	Woman	No	No	No preference	Yes	5	5	5	5	5	5	5	5	5	5	5	5	5	4	5	5	5	5	5	5	5	5	5	5	5	5	5	5	5	5	5	5
I have read and understood the information provided. I acknowledge that my participation is voluntary, that my data will remain confidential, and I consent to participate in this study	24	Male	Bachelor’s degree	Healthcare and Social Services	Urban	< 250 $	No	No	Male	Every 12 months	0	<40	Man	Yes	Yes	Private hospital	Yes	3	2	2	2	2	3	2	2	2	1	1	3	3	2	2	2	2	2	2	3	3	3	4	4	3	4	4	2	2	2	2	2
I have read and understood the information provided. I acknowledge that my participation is voluntary, that my data will remain confidential, and I consent to participate in this study	20	Male	Undergraduate student	Healthcare and Social Services	Urban	> 3000 $	Yes	No	I don’t regularly visit a specialized physician	I don’t regularly visit a specialized physician	0	40-60	Man	Yes	No	Private hospital	Yes	5	5	5	5	5	5	5	4	5	5	5	5	5	5	5	5	3	4	5	5	4	5	4	5	5	2	5	4	5	5	5	5
I have read and understood the information provided. I acknowledge that my participation is voluntary, that my data will remain confidential, and I consent to participate in this study	26	Female	Undergraduate student	Technical, Engineering, and Skilled Trades	Urban	500-1000 $	No	No	I don’t regularly visit a specialized physician	I don’t regularly visit a specialized physician	0	40-60	No preference	No	No	No preference	Yes	4	3	4	4	4	4	4	4	4	4	4	4	4	4	4	4	4	4	4	4	4	4	4	4	4	4	4	4	4	4	4	4
I have read and understood the information provided. I acknowledge that my participation is voluntary, that my data will remain confidential, and I consent to participate in this study	20	Female	Undergraduate student	Business, Finance, and Administration	Urban	> 3000 $	Yes	No	I don’t regularly visit a specialized physician	I don’t regularly visit a specialized physician	0	No preference	No preference	No	No	Private hospital	Yes	5	5	5	5	5	5	5	5	5	5	5	5	5	5	5	5	5	5	5	5	5	5	5	5	5	5	5	5	5	5	5	5
I have read and understood the information provided. I acknowledge that my participation is voluntary, that my data will remain confidential, and I consent to participate in this study	20	Female	Undergraduate student	Healthcare and Social Services	Urban	1000-3000 $	Yes	No	I don’t regularly visit a specialized physician	I don’t regularly visit a specialized physician	0	No preference	No preference	No	No	Private hospital	Yes	5	5	5	5	5	5	5	5	5	5	5	5	5	5	5	4	3	4	4	4	4	4	5	3	4	4	4	5	5	5	5	5
I have read and understood the information provided. I acknowledge that my participation is voluntary, that my data will remain confidential, and I consent to participate in this study	21	Female	Undergraduate student	Healthcare and Social Services	Urban	1000-3000 $	No	Yes	Male	Every 6 months	55	No preference	No preference	No	No	No preference	Yes	4	4	4	4	4	4	4	4	4	4	4	4	4	4	4	4	4	4	4	4	4	4	4	4	4	4	4	4	4	4	4	4
I have read and understood the information provided. I acknowledge that my participation is voluntary, that my data will remain confidential, and I consent to participate in this study	25	Female	Undergraduate student	Healthcare and Social Services	Rural	> 3000 $	Yes	Yes	Male	I don’t regularly visit a specialized physician	40	40-60	Woman	No	Yes	Private hospital	Yes	5	5	5	5	5	5	5	5	5	5	5	5	5	5	5	5	5	5	5	5	5	5	5	5	5	5	5	5	5	5	5	5
I have read and understood the information provided. I acknowledge that my participation is voluntary, that my data will remain confidential, and I consent to participate in this study	21	Male	Undergraduate student	Other work	Urban	> 3000 $	Yes	Yes	I don’t regularly visit a specialized physician	I don’t regularly visit a specialized physician	0	No preference	No preference	Yes	Yes	Private hospital	Yes	5	5	5	4	5	5	4	5	3	4	3	3	4	4	4	3	2	3	4	4	4	4	4	4	4	4	4	3	3	4	4	4
I have read and understood the information provided. I acknowledge that my participation is voluntary, that my data will remain confidential, and I consent to participate in this study	25	Male	Undergraduate student	Healthcare and Social Services	Urban	1000-3000 $	Yes	Yes	Male	Every 6 months		40-60	Man	No	No	Private hospital	Yes	3	3	3	5	5	4	4	3	4	4	4	3	3	4	4	4	3	3	3	4	3	4	3	3	5	4	4	3	3	4	4	4
I have read and understood the information provided. I acknowledge that my participation is voluntary, that my data will remain confidential, and I consent to participate in this study	23	Male	Undergraduate student	Healthcare and Social Services	Rural	1000-3000 $	Yes	No	I don’t regularly visit a specialized physician	I don’t regularly visit a specialized physician	0	No preference	No preference	No	Yes	Private hospital	Yes	5	5	5	5	4	4	4	4	4	5	3	3	4	4	4	4	4	5	5	4	4	5	5	5	5	5	5	5	5	5	2	5
I have read and understood the information provided. I acknowledge that my participation is voluntary, that my data will remain confidential, and I consent to participate in this study	19	Female	Undergraduate student	Healthcare and Social Services	Urban	> 3000 $	Yes	No	I don’t regularly visit a specialized physician	I don’t regularly visit a specialized physician	0	40-60	Woman	Yes	Yes	Private hospital	Yes	5	5	5	5	5	5	5	5	5	5	5	5	5	5	5	5	5	5	5	5	5	5	5	5	5	5	5	5	5	5	5	5
I have read and understood the information provided. I acknowledge that my participation is voluntary, that my data will remain confidential, and I consent to participate in this study	22	Male	Bachelor’s degree	Technical, Engineering, and Skilled Trades	Urban	> 3000 $	Yes	No	I don’t regularly visit a specialized physician	I don’t regularly visit a specialized physician	0	No preference	No preference	No	Yes	No preference	Yes	5	5	5	5	5	5	4	3	4	5	3	4	5	4	4	4	4	4	4	3	5	5	4	4	5	4	5	4	4	5	3	4
I have read and understood the information provided. I acknowledge that my participation is voluntary, that my data will remain confidential, and I consent to participate in this study	22	Male	Undergraduate student	Healthcare and Social Services	both	1000-3000 $	No	No	I don’t regularly visit a specialized physician	I don’t regularly visit a specialized physician	0	No preference	No preference	No	Yes	Private hospital	Yes	5	5	5	5	5	5	3	4	4	5	3	5	5	5	5	5	5	4	5	5	4	5	5	5	5	5	5	4	4	4	4	5
I have read and understood the information provided. I acknowledge that my participation is voluntary, that my data will remain confidential, and I consent to participate in this study	21	Female	Undergraduate student	Healthcare and Social Services	Urban	> 3000 $	Yes	No	I don’t regularly visit a specialized physician	I don’t regularly visit a specialized physician	0	40-60	Man	No	No	Private hospital	Yes	5	5	5	5	5	5	5	5	4	5	4	4	5	3	5	5	3	5	5	3	5	3	5	5	5	5	5	5	5	5	3	5
I have read and understood the information provided. I acknowledge that my participation is voluntary, that my data will remain confidential, and I consent to participate in this study	18	Female	Undergraduate student	Healthcare and Social Services	Rural	1000-3000 $	Yes	No	Male	Every 12 months	40	No preference	No preference	No	No	No preference	Yes	5	5	5	4	5	5	4	5	4	5	4	5	5	5	4	5	5	5	5	4	5	5	5	5	5	4	5	5	5	5	5	4
I have read and understood the information provided. I acknowledge that my participation is voluntary, that my data will remain confidential, and I consent to participate in this study	48	Female	Master’s degree	Healthcare and Social Services	Rural	500-1000 $	Yes	No	I don’t regularly visit a specialized physician	I don’t regularly visit a specialized physician	0	No preference	No preference	No	No	Private hospital	Yes	5	5	5	5	5	5	5	5	5	5	5	5	5	5	5	5	5	5	5	5	5	5	5	5	5	5	5	5	5	5	5	5
I have read and understood the information provided. I acknowledge that my participation is voluntary, that my data will remain confidential, and I consent to participate in this study	19	Female	Undergraduate student	Other work	Dormitory throughout the week, village on weekend	500-1000 $	No	No	I don’t regularly visit a specialized physician	I don’t regularly visit a specialized physician	0	40-60	No preference	No	Yes	Private hospital	Yes	4	5	5	4	4	4	4	4	3	4	3	3	4	4	3	4	3	3	4	4	5	4	5	5	5	5	5	4	4	4	4	5
I have read and understood the information provided. I acknowledge that my participation is voluntary, that my data will remain confidential, and I consent to participate in this study	18	Female	Undergraduate student	Other work	Urban	> 3000 $	Yes	No	I don’t regularly visit a specialized physician	I don’t regularly visit a specialized physician	0	No preference	No preference	Yes	Yes	Private hospital	Yes	5	4	4	5	5	4	4	4	4	4	3	3	4	4	4	4	4	4	4	4	4	4	4	4	4	4	4	5	5	5	5	4
I have read and understood the information provided. I acknowledge that my participation is voluntary, that my data will remain confidential, and I consent to participate in this study	36	Female	Master’s degree	Education and Public Services	Urban	500-1000 $	Yes	No	I don’t regularly visit a specialized physician	I don’t regularly visit a specialized physician	56	No preference	No preference	No	No	Private hospital	Yes	5	5	5	5	5	5	5	5	5	5	5	5	5	5	5	5	5	5	5	5	5	5	5	5	5	5	5	5	5	5	5	5
I have read and understood the information provided. I acknowledge that my participation is voluntary, that my data will remain confidential, and I consent to participate in this study	42	Female	Master’s degree	Business, Finance, and Administration	Urban	> 3000 $	No	Yes	Male	I don’t regularly visit a specialized physician	0	40-60	Man	No	No	Private hospital	Yes	4	4	4	4	5	4	4	4	4	4	4	4	4	4	4	4	4	4	4	4	4	4	4	4	4	4	4	4	4	4	2	4
I have read and understood the information provided. I acknowledge that my participation is voluntary, that my data will remain confidential, and I consent to participate in this study	41	Male	Bachelor’s degree	Healthcare and Social Services	Urban	500-1000 $	Yes	No	Female	I don’t regularly visit a specialized physician	45	40-60	No preference	No	Yes	No preference	Yes	5	5	5	5	5	5	5	5	4	4	3	3	4	4	4	4	4	5	5	5	5	5	5	5	5	5	5	2	2	1	3	3
I have read and understood the information provided. I acknowledge that my participation is voluntary, that my data will remain confidential, and I consent to participate in this study	40	Female	Bachelor’s degree	Healthcare and Social Services	Urban	500-1000 $	Yes	No	I don’t regularly visit a specialized physician	I don’t regularly visit a specialized physician	0	No preference	No preference	No	No	No preference	No	5	5	5	5	5	5	5	5	5	5	5	5	5	5	5	5	5	5	5	5	5	5	5	5	5	5	5	5	5	5	5	5
I have read and understood the information provided. I acknowledge that my participation is voluntary, that my data will remain confidential, and I consent to participate in this study	26	Male	Master’s degree	Healthcare and Social Services	Urban	1000-3000 $	Yes	No	I don’t regularly visit a specialized physician	I don’t regularly visit a specialized physician	0	40-60	No preference	No	No	Private hospital	Yes	5	5	5	5	5	5	5	4	4	4	4	4	4	4	4	4	4	4	4	4	4	4	4	4	4	4	4	3	3	3	3	3
I have read and understood the information provided. I acknowledge that my participation is voluntary, that my data will remain confidential, and I consent to participate in this study	39	Female	Bachelor’s degree	Healthcare and Social Services	Urban	500-1000 $	Yes	No	I don’t regularly visit a specialized physician	I don’t regularly visit a specialized physician	0	40-60	No preference	No	No	Private hospital	Yes	5	5	5	5	5	5	4	4	5	5	4	4	4	4	4	5	4	4	4	4	4	4	5	5	5	5	5	5	5	5	5	5
I have read and understood the information provided. I acknowledge that my participation is voluntary, that my data will remain confidential, and I consent to participate in this study	47	Female	Doctorate (PhD…)	Healthcare and Social Services	Urban	500-1000 $	No	Yes	Male	Every 12 months	50	40-60	No preference	No	No	Private hospital	Yes	5	5	5	5	5	5	4	5	5	5	5	5	5	5	5	5	5	5	3	5	5	5	5	5	5	5	5	5	5	5	5	5
I have read and understood the information provided. I acknowledge that my participation is voluntary, that my data will remain confidential, and I consent to participate in this study	23	Male	Bachelor’s degree	Healthcare and Social Services	Urban	500-1000 $	Yes	No	Female	I don’t regularly visit a specialized physician	32	40-60	Woman	No	Yes	Private hospital	Yes	1	2	3	2	1	2	3	2	1	2	3	2	1	2	3	2	1	2	3	2	1	2	3	2	1	2	3	2	1	2	3	2
I have read and understood the information provided. I acknowledge that my participation is voluntary, that my data will remain confidential, and I consent to participate in this study	46	Female	Undergraduate student	Healthcare and Social Services	Urban	500-1000 $	Yes	Yes	Female	Every 3 months	55	40-60	Woman	No	Yes	No preference	Yes	5	5	5	5	5	4	5	4	5	5	3	3	4	5	5	5	4	5	5	4	5	5	4	4	5	5	5	5	5	5	3	5
I have read and understood the information provided. I acknowledge that my participation is voluntary, that my data will remain confidential, and I consent to participate in this study	24	Male	Undergraduate student	Healthcare and Social Services	Urban	1000-3000 $	No	No	I don’t regularly visit a specialized physician	I don’t regularly visit a specialized physician	0	No preference	No preference	Yes	No	Private hospital	No	5	5	5	5	5	5	5	5	5	5	5	4	5	5	5	5	5	5	5	5	5	5	5	5	5	5	5	5	5	5	5	5
I have read and understood the information provided. I acknowledge that my participation is voluntary, that my data will remain confidential, and I consent to participate in this study	22	Female	Undergraduate student	Healthcare and Social Services	Rural	< 250 $	No	Yes	Male	Every 3 months	50	40-60	No preference	Yes	Yes	Private hospital	Yes	3	3	3	3	3	3	3	3	3	3	3	3	3	3	3	3	3	3	3	3	3	3	3	3	3	3	3	3	3	3	3	3
I have read and understood the information provided. I acknowledge that my participation is voluntary, that my data will remain confidential, and I consent to participate in this study	48	Female	Doctorate (PhD…)	Business, Finance, and Administration	Urban	> 3000 $	Yes	No	I don’t regularly visit a specialized physician	I don’t regularly visit a specialized physician	0	40-60	No preference	No	No	Private hospital	Yes	5	5	5	5	5	5	5	5	5	5	5	5	5	5	5	5	5	5	5	5	5	5	5	5	5	5	5	5	5	5	5	5
I have read and understood the information provided. I acknowledge that my participation is voluntary, that my data will remain confidential, and I consent to participate in this study	19	Male	Undergraduate student	Other work	Urban	1000-3000 $	No	No	I don’t regularly visit a specialized physician	I don’t regularly visit a specialized physician	0	No preference	No preference	No	Yes	Private hospital	Yes	5	5	5	5	5	5	5	5	5	5	5	5	5	5	5	5	5	5	5	5	5	5	5	5	5	5	5	5	5	5	5	5
I have read and understood the information provided. I acknowledge that my participation is voluntary, that my data will remain confidential, and I consent to participate in this study	39	Male	Bachelor’s degree	Business, Finance, and Administration	Urban	500-1000 $	Yes	No	I don’t regularly visit a specialized physician	I don’t regularly visit a specialized physician	0	40-60	No preference	No	No	No preference	Yes	4	4	4	4	4	4	4	5	5	5	2	2	5	5	5	5	5	5	5	5	5	5	5	5	5	5	5	5	5	5	5	5
I have read and understood the information provided. I acknowledge that my participation is voluntary, that my data will remain confidential, and I consent to participate in this study	24	Male	Medical degree (MD)	Healthcare and Social Services	Urban	500-1000 $	No	No	I don’t regularly visit a specialized physician	I don’t regularly visit a specialized physician	0	No preference	No preference	No	Yes	No preference	No	5	4	4	4	4	5	5	5	4	4	4	5	5	4	4	5	5	4	4	5	5	4	4	4	5	5	4	4	5	4	4	5
I have read and understood the information provided. I acknowledge that my participation is voluntary, that my data will remain confidential, and I consent to participate in this study	23	Male	Undergraduate student	Other work	Urban	> 3000 $	Yes	No	Male	I don’t regularly visit a specialized physician	60	No preference	Man	No	No	Private hospital	Yes	5	5	5	5	5	5	5	5	5	5	5	5	5	5	5	5	5	5	5	5	5	5	5	5	5	5	5	4	4	5	4	4
I have read and understood the information provided. I acknowledge that my participation is voluntary, that my data will remain confidential, and I consent to participate in this study	20	Female	Undergraduate student	Other work	Urban	1000-3000 $	Yes	No	I don’t regularly visit a specialized physician	I don’t regularly visit a specialized physician	0	40-60	No preference	No	No	No preference	Yes	5	4	4	4	4	4	2	4	3	4	5	4	4	4	4	4	3	4	5	2	2	4	4	4	4	4	4	4	3	4	2	4
I have read and understood the information provided. I acknowledge that my participation is voluntary, that my data will remain confidential, and I consent to participate in this study	24	Female	Undergraduate student	Healthcare and Social Services	Rural	500-1000 $	No	No	I don’t regularly visit a specialized physician	I don’t regularly visit a specialized physician	0	40-60	No preference	No	No	Private hospital	Yes	5	5	5	5	5	5	5	5	5	5	5	5	5	5	5	5	5	5	5	5	5	5	5	5	5	5	5	5	5	5	5	5
I have read and understood the information provided. I acknowledge that my participation is voluntary, that my data will remain confidential, and I consent to participate in this study	44	Female	Doctorate (PhD…)	Education and Public Services	Urban	> 3000 $	Yes	Yes	Female	Every 12 months	55	40-60	Man	Yes	No	Private hospital	Yes	5	5	5	5	5	5	5	4	3	4	3	3	5	4	5	4	4	4	5	3	5	4	5	5	5	5	5	5	4	5	5	5
I have read and understood the information provided. I acknowledge that my participation is voluntary, that my data will remain confidential, and I consent to participate in this study	55	Female	Undergraduate student	Business, Finance, and Administration	Rural	250-500 $	Yes	Yes	Male	Every 3 months	49	40-60	No preference	No	No	No preference	No	5	5	5	5	5	5	5	5	5	5	5	5	5	5	5	5	4	5	5	5	5	5	5	5	5	5	5	5	5	5	5	5
I have read and understood the information provided. I acknowledge that my participation is voluntary, that my data will remain confidential, and I consent to participate in this study	44	Female	Bachelor’s degree	Healthcare and Social Services	Urban	500-1000 $	No	Yes	Male	Every 6 months	54	40-60	Man	No	No	Private hospital	Yes	5	5	5	5	5	5	4	5	5	5	5	5	5	5	5	5	5	5	5	5	5	5	5	5	5	5	5	5	5	5	5	5
I have read and understood the information provided. I acknowledge that my participation is voluntary, that my data will remain confidential, and I consent to participate in this study	24	Female	Medical degree (MD)	Healthcare and Social Services	Urban	500-1000 $	No	Yes	Male	Every 12 months	40	<40	No preference	No	Yes	No preference	Yes	5	5	5	5	5	5	5	5	4	5	3	5	5	5	5	5	5	5	5	5	5	5	5	5	5	5	5	5	5	5	5	5
I have read and understood the information provided. I acknowledge that my participation is voluntary, that my data will remain confidential, and I consent to participate in this study	30	Female	Undergraduate student	Healthcare and Social Services	Urban	500-1000 $	No	Yes	Female	Every 6 months	50	No preference	No preference	No	No	No preference	No	5	4	5	5	5	5	5	4	4	5	4	4	5	5	5	5	5	5	5	5	5	5	5	5	5	5	5	4	4	4	4	5
I have read and understood the information provided. I acknowledge that my participation is voluntary, that my data will remain confidential, and I consent to participate in this study	20	Female	Undergraduate student	Healthcare and Social Services	Urban	500-1000 $	Yes	No	I don’t regularly visit a specialized physician	I don’t regularly visit a specialized physician	0	40-60	No preference	Yes	Yes	No preference	Yes	5	5	5	5	5	5	5	4	4	5	5	5	5	5	5	5	4	5	5	4	4	5	5	5	5	5	5	5	5	5	5	4
I have read and understood the information provided. I acknowledge that my participation is voluntary, that my data will remain confidential, and I consent to participate in this study	24	Female	Medical degree (MD)	Healthcare and Social Services	Urban	1000-3000 $	Yes	No	I don’t regularly visit a specialized physician	I don’t regularly visit a specialized physician	0	40-60	No preference	No	No	Private hospital	No	5	5	5	5	5	5	5	5	1	5	5	5	5	5	5	5	3	5	5	5	5	5	5	5	5	5	5	5	5	5	5	5
I have read and understood the information provided. I acknowledge that my participation is voluntary, that my data will remain confidential, and I consent to participate in this study	23	Male	Doctorate (PhD…)	Education and Public Services	Urban	500-1000 $	Yes	No	I don’t regularly visit a specialized physician	I don’t regularly visit a specialized physician	0	40-60	No preference	No	No	Public hospital	Yes	5	5	4	5	5	4	4	5	4	5	5	4	4	5	4	5	3	4	5	3	4	5	5	4	4	5	5	3	3	4	4	4
I have read and understood the information provided. I acknowledge that my participation is voluntary, that my data will remain confidential, and I consent to participate in this study	26	Male	Medical degree (MD)	Healthcare and Social Services	Rural	500-1000 $	Yes	No	I don’t regularly visit a specialized physician	I don’t regularly visit a specialized physician	0	No preference	No preference	No	No	Private hospital	Yes	5	5	5	5	5	5	3	5	5	5	3	3	4	4	5	5	5	5	5	3	4	5	5	5	5	5	5	5	5	5	5	5
I have read and understood the information provided. I acknowledge that my participation is voluntary, that my data will remain confidential, and I consent to participate in this study	38	Female	Undergraduate student	Healthcare and Social Services	Urban	500-1000 $	Yes	Yes	I don’t regularly visit a specialized physician	I don’t regularly visit a specialized physician	0	No preference	No preference	No	Yes	No preference	Yes	4	4	4	4	4	4	4	3	3	4	3	3	3	4	4	4	4	4	4	4	3	4	4	4	4	4	4	4	4	4	4	3
I have read and understood the information provided. I acknowledge that my participation is voluntary, that my data will remain confidential, and I consent to participate in this study	24	Male	Medical degree (MD)	Healthcare and Social Services	Urban	1000-3000 $	No	No	I don’t regularly visit a specialized physician	I don’t regularly visit a specialized physician	0	No preference	No preference	No	No	Private hospital	Yes	5	5	5	5	5	4	4	5	5	5	5	5	5	4	5	5	4	3	4	4	5	4	5	5	5	5	5	4	3	4	5	4
I have read and understood the information provided. I acknowledge that my participation is voluntary, that my data will remain confidential, and I consent to participate in this study	20	Female	Bachelor’s degree	Other work	Urban	250-500 $	Yes	No	Male	I don’t regularly visit a specialized physician	50	No preference	No preference	No	Yes	Private hospital	Yes	5	5	5	5	5	5	4	5	5	5	5	5	5	5	5	5	5	5	5	5	5	5	5	5	5	5	5	5	5	5	5	3
I have read and understood the information provided. I acknowledge that my participation is voluntary, that my data will remain confidential, and I consent to participate in this study	26	Female	Bachelor’s degree	Healthcare and Social Services	Urban	500-1000 $	No	No	I don’t regularly visit a specialized physician	I don’t regularly visit a specialized physician	0	No preference	No preference	No	Yes	Private hospital	Yes	5	5	5	5	5	5	5	5	5	5	5	5	5	5	5	5	5	5	5	5	5	5	5	5	5	5	5	5	5	5	5	5
I have read and understood the information provided. I acknowledge that my participation is voluntary, that my data will remain confidential, and I consent to participate in this study	49	Female	Bachelor’s degree	Healthcare and Social Services	Urban	1000-3000 $	Yes	No	I don’t regularly visit a specialized physician	I don’t regularly visit a specialized physician	40	40-60	No preference	No	No	No preference	Yes	5	5	5	5	5	5	5	5	5	5	5	5	5	5	5	4	4	5	5	5	5	5	5	5	5	5	5	5	5	5	5	5
I have read and understood the information provided. I acknowledge that my participation is voluntary, that my data will remain confidential, and I consent to participate in this study	20	Female	Undergraduate student	Healthcare and Social Services	Urban	> 3000 $	Yes	No	Female	I don’t regularly visit a specialized physician	0	40-60	Woman	No	No	Private hospital	Yes	4	5	5	4	5	5	5	5	5	5	5	5	5	5	5	5	4	5	5	4	5	5	5	5	5	5	5	5	5	5	4	5
I have read and understood the information provided. I acknowledge that my participation is voluntary, that my data will remain confidential, and I consent to participate in this study	23	Female	Medical degree (MD)	Healthcare and Social Services	Urban	1000-3000 $	Yes	No	I don’t regularly visit a specialized physician	I don’t regularly visit a specialized physician	0	No preference	Woman	No	No	Private hospital	Yes	5	5	5	5	5	5	5	5	5	5	5	5	5	5	5	5	4	5	5	5	5	5	5	5	5	5	5	5	5	5	5	5
I have read and understood the information provided. I acknowledge that my participation is voluntary, that my data will remain confidential, and I consent to participate in this study	23	Female	Undergraduate student	Healthcare and Social Services	Urban	250-500 $	No	Yes	Female	Every 6 months	43	40-60	Man	No	No	Private hospital	Yes	5	5	5	5	5	5	5	5	5	5	5	5	5	5	5	5	5	5	5	5	5	5	5	5	5	5	5	5	4	5	5	5
I don't agree
I don't agree
I don't agree
I don't agree
I have read and understood the information provided. I acknowledge that my participation is voluntary, that my data will remain confidential, and I consent to participate in this study	49	Female	Master’s degree	Healthcare and Social Services	Urban	500-1000 $	Yes	Yes	Female	Every 6 months	35	40-60	No preference	No	No	No preference	Yes	5	5	5	5	5	5	5	4	3	4	3	3	3	3	3	3	3	3	3	3	3	3	3	3	3	3	3	3	3	3	3	3
I don't agree
I have read and understood the information provided. I acknowledge that my participation is voluntary, that my data will remain confidential, and I consent to participate in this study	20	Female	Undergraduate student	Other work	Urban	250-500 $	No	No	I don’t regularly visit a specialized physician	I don’t regularly visit a specialized physician	0	No preference	No preference	Yes	No	No preference	Yes	5	5	5	5	5	5	5	5	5	5	5	5	5	5	5	4	5	5	5	5	5	5	5	5	5	5	5	5	5	5	5	5
I have read and understood the information provided. I acknowledge that my participation is voluntary, that my data will remain confidential, and I consent to participate in this study	23	Male	Undergraduate student	Healthcare and Social Services	Urban	500-1000 $	Yes	No	Male	I don’t regularly visit a specialized physician	40	No preference	No preference	No	No	Private hospital	Yes	5	5	5	4	5	5	4	5	4	5	4	5	5	4	4	5	4	4	5	5	5	4	5	4	4	4	5	4	3	4	3	5
I have read and understood the information provided. I acknowledge that my participation is voluntary, that my data will remain confidential, and I consent to participate in this study	24	Female	Master’s degree	Healthcare and Social Services	Urban	1000-3000 $	Yes	No	Male	I don’t regularly visit a specialized physician	0	No preference	No preference	No	Yes	Private hospital	Yes	5	5	5	5	5	5	5	5	5	5	4	5	5	5	5	5	4	4	5	3	4	4	4	5	5	5	4	4	3	3	3	5
I have read and understood the information provided. I acknowledge that my participation is voluntary, that my data will remain confidential, and I consent to participate in this study	26	Male	Medical degree (MD)	Healthcare and Social Services	Urban	1000-3000 $	No	No	I don’t regularly visit a specialized physician	Every 12 months	0	<40	Man	Yes	Yes	Private hospital	Yes	4	4	4	4	4	4	4	4	4	4	4	4	4	4	4	4	4	4	4	4	4	4	4	4	4	4	4	4	4	4	4	4
I have read and understood the information provided. I acknowledge that my participation is voluntary, that my data will remain confidential, and I consent to participate in this study	50	Female	Master’s degree	Healthcare and Social Services	Urban	500-1000 $	Yes	No	Male	Every 12 months	57	No preference	No preference	No	No	Private hospital	Yes	5	5	5	5	5	5	5	5	5	5	5	5	5	5	5	5	4	4	5	4	4	4	5	5	5	5	5	5	4	4	4	4
I have read and understood the information provided. I acknowledge that my participation is voluntary, that my data will remain confidential, and I consent to participate in this study	25	Female	Medical degree (MD)	Healthcare and Social Services	Rural	1000-3000 $	Yes	No	I don’t regularly visit a specialized physician	I don’t regularly visit a specialized physician	0	40-60	No preference	No	Yes	Private hospital	Yes	5	5	5	4	5	3	4	5	5	5	5	5	4	4	4	5	3	5	5	3	5	5	5	5	5	5	5	5	5	5	4	5
I have read and understood the information provided. I acknowledge that my participation is voluntary, that my data will remain confidential, and I consent to participate in this study	43	Female	Bachelor’s degree	Business, Finance, and Administration	Urban	500-1000 $	Yes	No	I don’t regularly visit a specialized physician	I don’t regularly visit a specialized physician	0	40-60	Man	No	Yes	Private hospital	Yes	4	4	4	4	4	4	4	4	4	4	4	4	4	4	4	4	4	4	4	4	4	4	4	4	4	4	4	4	4	4	4	4
I have read and understood the information provided. I acknowledge that my participation is voluntary, that my data will remain confidential, and I consent to participate in this study	19	Female	Undergraduate student	Healthcare and Social Services	Urban	500-1000 $	Yes	No	I don’t regularly visit a specialized physician	I don’t regularly visit a specialized physician	0	40-60	No preference	No	No	No preference	No	3	3	3	3	3	3	3	3	4	4	4	4	4	4	4	4	4	4	4	4	4	4	4	4	4	5	4	4	4	4	4	4
I have read and understood the information provided. I acknowledge that my participation is voluntary, that my data will remain confidential, and I consent to participate in this study	29	Female	Bachelor’s degree	Healthcare and Social Services	Urban	500-1000 $	No	No	I don’t regularly visit a specialized physician	I don’t regularly visit a specialized physician	0	<40	No preference	No	No	Private hospital	Yes	5	5	5	5	5	3	3	4	3	4	3	3	4	5	4	4	4	4	5	5	5	4	3	3	5	5	4	5	5	4	4	4
I have read and understood the information provided. I acknowledge that my participation is voluntary, that my data will remain confidential, and I consent to participate in this study	25	Male	Undergraduate student	Healthcare and Social Services	Urban	500-1000 $	No	No	I don’t regularly visit a specialized physician	I don’t regularly visit a specialized physician		40-60	No preference	No	No	Private hospital	Yes	5	5	5	5	5	5	3	5	5	5	4	5	5	5	5	5	5	5	5	5	5	5	5	5	5	5	5	4	3	3	2	5
I have read and understood the information provided. I acknowledge that my participation is voluntary, that my data will remain confidential, and I consent to participate in this study	40	Female	Undergraduate student	Healthcare and Social Services	Urban	250-500 $	No	Yes	Female	Every 3 months	50	No preference	Woman	No	Yes	Private hospital	Yes	4	4	5	4	4	5	4	5	3	5	3	3	5	3	3	5	3	4	4	3	3	3	4	4	4	4	4	3	3	3	4	4
I have read and understood the information provided. I acknowledge that my participation is voluntary, that my data will remain confidential, and I consent to participate in this study	20	Female	Undergraduate student	Healthcare and Social Services	Urban	500-1000 $	Yes	No	I don’t regularly visit a specialized physician	I don’t regularly visit a specialized physician	0	40-60	No preference	No	No	Private hospital	Yes	5	5	5	5	5	5	5	1	5	5	5	4	5	5	5	5	5	5	5	5	5	5	5	5	5	5	5	5	5	5	5	5
I have read and understood the information provided. I acknowledge that my participation is voluntary, that my data will remain confidential, and I consent to participate in this study	40	Male	Bachelor’s degree	Healthcare and Social Services	Urban	1000-3000 $	Yes	Yes	Female	I don’t regularly visit a specialized physician	0	No preference	No preference	No	No	No preference	Yes	4	4	4	4	4	4	4	4	4	4	4	4	4	4	4	4	4	4	4	4	4	4	4	4	4	4	4	2	2	2	2	4
I have read and understood the information provided. I acknowledge that my participation is voluntary, that my data will remain confidential, and I consent to participate in this study	20	Female	Undergraduate student	Healthcare and Social Services	Urban	1000-3000 $	Yes	No	I don’t regularly visit a specialized physician	I don’t regularly visit a specialized physician	0	No preference	Woman	No	Yes	Private hospital	Yes	5	5	5	5	5	4	5	5	5	5	5	5	5	5	5	5	3	5	5	5	5	4	5	5	5	5	5	5	5	5	5	5
I have read and understood the information provided. I acknowledge that my participation is voluntary, that my data will remain confidential, and I consent to participate in this study	19	Female	Undergraduate student	Other work	Rural	< 250 $	Yes	Yes	Female	Every 12 months	50	No preference	No preference	No	Yes	Public hospital	Yes	4	4	5	4	4	5	5	5	5	5	4	4	5	5	5	5	4	4	4	4	5	5	5	5	5	5	5	5	5	5	5	5
I have read and understood the information provided. I acknowledge that my participation is voluntary, that my data will remain confidential, and I consent to participate in this study	48	Female	Bachelor’s degree	Healthcare and Social Services	Urban	1000-3000 $	Yes	Yes	I don’t regularly visit a specialized physician	Every 12 months	50	>60	Woman	No	No	Private hospital	Yes	5	5	5	5	5	5	5	5	5	5	5	5	5	5	5	5	4	5	5	5	5	5	5	5	5	5	5	5	5	5	5	5
I have read and understood the information provided. I acknowledge that my participation is voluntary, that my data will remain confidential, and I consent to participate in this study	40	Female	Master’s degree	Education and Public Services	Urban	1000-3000 $	Yes	No	Male	Every 12 months		40-60	No preference	No	No	Private hospital	Yes	4	4	4	4	4	4	4	5	5	5	5	5	5	5	5	5	4	5	5	5	5	5	5	5	5	5	5	5	5	5	5	5
I have read and understood the information provided. I acknowledge that my participation is voluntary, that my data will remain confidential, and I consent to participate in this study	32	Female	Bachelor’s degree	Healthcare and Social Services	Urban	500-1000 $	Yes	Yes	Male	Every 6 months	50	No preference	No preference	No	No	No preference	Yes	5	5	5	5	5	5	4	5	5	5	5	5	5	5	5	5	5	5	5	5	5	5	5	5	5	5	5	5	5	4	4	5
I have read and understood the information provided. I acknowledge that my participation is voluntary, that my data will remain confidential, and I consent to participate in this study	42	Female	Undergraduate student	Healthcare and Social Services	Urban	1000-3000 $	Yes	No	I don’t regularly visit a specialized physician	I don’t regularly visit a specialized physician	0	40-60	No preference	No	No	Private hospital	Yes	5	5	5	5	5	5	4	5	5	5	3	3	4	4	4	4	3	3	5	4	3	4	4	4	4	4	4	4	4	4	3	4
I have read and understood the information provided. I acknowledge that my participation is voluntary, that my data will remain confidential, and I consent to participate in this study	25	Male	Medical degree (MD)	Healthcare and Social Services	Urban	1000-3000 $	No	No	I don’t regularly visit a specialized physician	I don’t regularly visit a specialized physician	0	No preference	No preference	No	No	Private hospital	Yes	5	4	4	5	5	4	4	5	5	4	3	3	4	4	5	5	3	4	5	5	3	5	5	5	5	5	4	4	4	4	4	5
I have read and understood the information provided. I acknowledge that my participation is voluntary, that my data will remain confidential, and I consent to participate in this study	22	Female	Undergraduate student	Healthcare and Social Services	Rural	500-1000 $	Yes	Yes	Male	Every 12 months	50	40-60	Man	No	No	Private hospital	Yes	5	5	5	5	5	4	3	5	4	5	4	4	5	5	4	4	3	4	4	3	4	5	4	4	5	5	5	4	4	4	3	3
I have read and understood the information provided. I acknowledge that my participation is voluntary, that my data will remain confidential, and I consent to participate in this study	49	Female	Bachelor’s degree	Business, Finance, and Administration	Urban	> 3000 $	No	Yes	I don’t regularly visit a specialized physician	I don’t regularly visit a specialized physician		No preference	No preference	No	No	Private hospital	Yes	3	3	4	4	4	4	4	5	5	5	5	5	5	5	5	5	5	5	5	5	5	5	5	5	5	5	5	5	5	5	5	4
I have read and understood the information provided. I acknowledge that my participation is voluntary, that my data will remain confidential, and I consent to participate in this study	23	Male	Bachelor’s degree	Healthcare and Social Services	Rural	1000-3000 $	No	No	I don’t regularly visit a specialized physician	I don’t regularly visit a specialized physician	0	No preference	Man	Yes	No	No preference	Yes	4	4	4	4	5	5	4	4	4	4	4	5	4	4	5	4	4	5	5	4	4	4	4	4	4	4	5	4	4	4	4	4
I have read and understood the information provided. I acknowledge that my participation is voluntary, that my data will remain confidential, and I consent to participate in this study	22	Male	Medical degree (MD)	Healthcare and Social Services	Urban	500-1000 $	Yes	No	I don’t regularly visit a specialized physician	I don’t regularly visit a specialized physician	0	<40	No preference	No	No	No preference	Yes	4	5	5	5	5	4	4	5	4	5	4	5	5	5	5	3	5	5	5	4	5	5	5	5	4	4	5	4	5	5	5	5
I have read and understood the information provided. I acknowledge that my participation is voluntary, that my data will remain confidential, and I consent to participate in this study	42	Male	Bachelor’s degree	Business, Finance, and Administration	Urban	500-1000 $	Yes	Yes	Male	I don’t regularly visit a specialized physician	0	No preference	No preference	No	No	Private hospital	Yes	5	5	5	5	5	5	5	4	4	5	4	4	5	5	4	4	4	4	4	4	4	4	4	4	5	5	4	4	5	5	4	4
I have read and understood the information provided. I acknowledge that my participation is voluntary, that my data will remain confidential, and I consent to participate in this study	23	Female	Bachelor’s degree	Healthcare and Social Services	Urban	1000-3000 $	No	Yes	Male	Every 6 months	50	<40	Man	No	No	Private hospital	Yes	5	5	5	5	5	5	5	5	5	5	5	5	5	5	5	5	5	5	5	5	5	5	5	5	5	5	5	5	5	5	5	5
I have read and understood the information provided. I acknowledge that my participation is voluntary, that my data will remain confidential, and I consent to participate in this study	63	Female	Bachelor’s degree	Business, Finance, and Administration	Urban	500-1000 $	Yes	Yes	Male	Every 6 months		40-60	Man	No	No	No preference	Yes	4	4	4	4	4	4	4	4	4	4	2	2	4	4	4	4	4	4	4	2	4	4	4	4	4	4	4	4	4	4	2	4
I have read and understood the information provided. I acknowledge that my participation is voluntary, that my data will remain confidential, and I consent to participate in this study	24	Male	Undergraduate student	Healthcare and Social Services	Rural	250-500 $	Yes	No	I don’t regularly visit a specialized physician	I don’t regularly visit a specialized physician	0	40-60	No preference	No	No	Private hospital	Yes	5	5	5	5	5	5	4	5	5	5	4	4	5	4	4	5	5	5	5	4	4	4	5	5	5	5	5	5	4	5	3	5
I have read and understood the information provided. I acknowledge that my participation is voluntary, that my data will remain confidential, and I consent to participate in this study	56	Female	Master’s degree	Healthcare and Social Services	Urban	250-500 $	Yes	Yes	Female	Every 6 months	55	40-60	No preference	Yes	No	Private hospital	Yes	5	5	5	5	5	5	4	5	5	5	5	5	4	4	5	5	5	5	5	5	5	5	5	5	5	5	5	3	2	2	3	3
I have read and understood the information provided. I acknowledge that my participation is voluntary, that my data will remain confidential, and I consent to participate in this study	51	Female	Bachelor’s degree	Healthcare and Social Services	Urban	500-1000 $	Yes	No	I don’t regularly visit a specialized physician	I don’t regularly visit a specialized physician	0	40-60	No preference	No	Yes	No preference	Yes	5	4	5	5	5	5	5	5	5	5	5	5	5	5	5	5	4	5	5	5	5	4	5	5	5	5	5	4	4	5	5	4
I have read and understood the information provided. I acknowledge that my participation is voluntary, that my data will remain confidential, and I consent to participate in this study	24	Female	Bachelor’s degree	Healthcare and Social Services	Rural	500-1000 $	No	No	I don’t regularly visit a specialized physician	I don’t regularly visit a specialized physician	0	<40	No preference	No	No	Private hospital	No	4	4	4	5	5	5	4	4	4	4	4	4	4	3	4	3	3	3	4	3	4	4	4	4	4	4	3	3	3	3	4	4
I have read and understood the information provided. I acknowledge that my participation is voluntary, that my data will remain confidential, and I consent to participate in this study	47	Female	Bachelor’s degree	Business, Finance, and Administration	Rural	250-500 $	Yes	Yes	Male	Every 3 months	60	40-60	No preference	No	Yes	Private hospital	Yes	4	4	4	4	4	4	4	4	4	4	4	4	4	4	4	4	4	3	4	3	4	4	4	4	4	4	4	4	4	4	4	4
I have read and understood the information provided. I acknowledge that my participation is voluntary, that my data will remain confidential, and I consent to participate in this study	26	Male	Undergraduate student	Healthcare and Social Services	Urban	500-1000 $	No	No	I don’t regularly visit a specialized physician	I don’t regularly visit a specialized physician	0	No preference	No preference	No	No	Private hospital	Yes	5	5	5	5	5	5	5	5	5	5	5	5	5	5	5	5	5	5	5	5	5	5	5	5	5	5	5	5	5	5	5	5
I have read and understood the information provided. I acknowledge that my participation is voluntary, that my data will remain confidential, and I consent to participate in this study	20	Male	Undergraduate student	Other work	Rural	> 3000 $	Yes	No	I don’t regularly visit a specialized physician	I don’t regularly visit a specialized physician	0	<40	No preference	No	Yes	Private hospital	Yes	3	4	3	4	4	5	4	4	4	3	4	3	4	3	4	3	4	3	4	3	4	3	4	3	4	3	4	3	4	3	4	3
I don't agree
I have read and understood the information provided. I acknowledge that my participation is voluntary, that my data will remain confidential, and I consent to participate in this study	44	Female	Master’s degree	Healthcare and Social Services	Urban	1000-3000 $	Yes	No	I don’t regularly visit a specialized physician	I don’t regularly visit a specialized physician	0	No preference	No preference	No	No	No preference	Yes	4	5	5	4	5	4	4	5	5	4	3	3	4	4	4	4	4	4	4	4	4	4	4	4	4	4	4	4	4	4	4	4
I have read and understood the information provided. I acknowledge that my participation is voluntary, that my data will remain confidential, and I consent to participate in this study	38	Female	Master’s degree	Healthcare and Social Services	Rural	500-1000 $	No	No	I don’t regularly visit a specialized physician	I don’t regularly visit a specialized physician		40-60	Man	No	Yes	No preference	Yes	5	5	5	5	5	5	5	5	5	5	4	2	5	5	5	5	4	5	5	5	5	4	5	5	5	5	5	4	5	5	5	5
I have read and understood the information provided. I acknowledge that my participation is voluntary, that my data will remain confidential, and I consent to participate in this study	23	Male	Undergraduate student	Healthcare and Social Services	Rural	250-500 $	Yes	Yes	Male	I don’t regularly visit a specialized physician	50	40-60	Man	No	No	No preference	Yes	5	5	5	5	5	5	5	5	5	5	5	5	5	5	5	5	5	5	5	5	5	5	5	5	5	5	5	5	5	5	5	5
I have read and understood the information provided. I acknowledge that my participation is voluntary, that my data will remain confidential, and I consent to participate in this study	40	Female	Bachelor’s degree	Healthcare and Social Services	Urban	500-1000 $	No	No	I don’t regularly visit a specialized physician	I don’t regularly visit a specialized physician	0	No preference	No preference	No	No	Private hospital	Yes	5	5	5	5	5	5	5	4	5	5	4	4	5	4	5	5	5	5	5	4	5	5	5	5	5	5	4	4	4	4	4	5
I have read and understood the information provided. I acknowledge that my participation is voluntary, that my data will remain confidential, and I consent to participate in this study	26	Female	Master’s degree	Healthcare and Social Services	Urban	500-1000 $	No	No	I don’t regularly visit a specialized physician	I don’t regularly visit a specialized physician	0	No preference	No preference	No	No	Private hospital	No	4	4	5	4	4	4	4	4	3	5	3	3	4	3	4	5	3	4	5	4	5	4	4	4	5	5	5	5	5	5	4	5
I have read and understood the information provided. I acknowledge that my participation is voluntary, that my data will remain confidential, and I consent to participate in this study	32	Female	Bachelor’s degree	Healthcare and Social Services	Urban	> 3000 $	No	No	I don’t regularly visit a specialized physician	I don’t regularly visit a specialized physician	0	No preference	No preference	No	No	Private hospital	Yes	5	5	4	4	5	5	3	4	4	5	3	3	4	5	4	5	4	4	4	4	4	4	4	4	4	4	4	4	4	4	4	5
I have read and understood the information provided. I acknowledge that my participation is voluntary, that my data will remain confidential, and I consent to participate in this study	41	Female	Doctorate (PhD…)	Other work	Urban	> 3000 $	Yes	No	Male	Every 3 months	60	40-60	No preference	No	Yes	Private hospital	Yes	5	5	4	4	4	4	4	3	3	3	2	2	3	2	2	3	3	3	4	3	2	4	3	3	3	3	4	3	3	3	2	4
I have read and understood the information provided. I acknowledge that my participation is voluntary, that my data will remain confidential, and I consent to participate in this study	25	Female	Medical degree (MD)	Other work	Urban	500-1000 $	Yes	Yes	Male	Every 6 months	55	40-60	No preference	No	No	Private hospital	Yes	4	5	4	4	4	4	4	5	5	5	5	4	5	5	5	5	3	4	4	4	4	4	4	4	4	4	4	4	4	4	4	4
I have read and understood the information provided. I acknowledge that my participation is voluntary, that my data will remain confidential, and I consent to participate in this study	25	Female	Master’s degree	Retail, Hospitality, and Customer Service	Both	1000-3000 $	Yes	Yes	I don’t regularly visit a specialized physician	Every 3 months	0	<40	Woman	No	No	No preference	Yes	5	5	5	5	5	5	5	5	5	5	5	5	5	5	5	3	3	5	5	5	5	5	5	5	5	5	5	5	5	5	5	5
I have read and understood the information provided. I acknowledge that my participation is voluntary, that my data will remain confidential, and I consent to participate in this study	22	Female	Undergraduate student	Healthcare and Social Services	Urban	500-1000 $	Yes	No	I don’t regularly visit a specialized physician	I don’t regularly visit a specialized physician	0	40-60	No preference	No	No	No preference	Yes	5	5	5	5	5	5	5	2	4	5	5	5	5	5	5	4	5	5	5	5	5	5	5	5	5	5	5	5	5	5	2	4
I have read and understood the information provided. I acknowledge that my participation is voluntary, that my data will remain confidential, and I consent to participate in this study	27	Female	Medical degree (MD)	Healthcare and Social Services	Urban	500-1000 $	No	No	I don’t regularly visit a specialized physician	I don’t regularly visit a specialized physician		No preference	No preference	No	No	Private hospital	Yes	4	4	4	4	4	4	4	4	3	4	3	3	4	4	4	4	4	4	4	4	4	4	4	4	4	4	4	4	4	4	4	5
I have read and understood the information provided. I acknowledge that my participation is voluntary, that my data will remain confidential, and I consent to participate in this study	21	Female	Undergraduate student	Healthcare and Social Services	Urban	250-500 $	No	No	Male	I don’t regularly visit a specialized physician	0	40-60	Man	No	Yes	No preference	Yes	5	4	5	4	5	4	5	3	4	5	3	3	5	5	5	5	4	3	4	5	5	5	5	5	5	5	5	5	5	5	5	5
I have read and understood the information provided. I acknowledge that my participation is voluntary, that my data will remain confidential, and I consent to participate in this study	32	Female	Master’s degree	Healthcare and Social Services	Rural	250-500 $	Yes	Yes	Female	Every 6 months	45	40-60	Woman	No	Yes	Private hospital	Yes	5	5	5	5	5	5	4	5	5	5	4	4	5	5	5	5	5	5	5	5	5	5	5	5	5	5	5	5	5	5	4	5
I have read and understood the information provided. I acknowledge that my participation is voluntary, that my data will remain confidential, and I consent to participate in this study	24	Female	Undergraduate student	Healthcare and Social Services	Urban	< 250 $	Yes	No	I don’t regularly visit a specialized physician	I don’t regularly visit a specialized physician	0	<40	Woman	No	No	Private hospital	Yes	5	5	5	5	5	5	5	5	5	5	5	5	5	5	5	5	4	5	5	5	5	5	5	5	5	5	5	5	5	5	5	5
I have read and understood the information provided. I acknowledge that my participation is voluntary, that my data will remain confidential, and I consent to participate in this study	23	Male	Undergraduate student	Healthcare and Social Services	Rural	250-500 $	No	No	I don’t regularly visit a specialized physician	I don’t regularly visit a specialized physician	0	No preference	No preference	Yes	No	Private hospital	Yes	5	5	5	5	5	5	3	5	4	5	3	5	5	5	5	5	5	5	5	5	5	5	5	2	5	5	5	5	5	5	5	5
I have read and understood the information provided. I acknowledge that my participation is voluntary, that my data will remain confidential, and I consent to participate in this study	27	Male	Medical degree (MD)	Healthcare and Social Services	Rural	500-1000 $	Yes	Yes	Male	I don’t regularly visit a specialized physician	0	No preference	Man	Yes	Yes	Private hospital	Yes	3	3	3	3	3	3	3	3	3	3	3	3	3	3	3	3	3	3	3	3	3	3	3	3	3	3	3	3	3	3	3	3
I have read and understood the information provided. I acknowledge that my participation is voluntary, that my data will remain confidential, and I consent to participate in this study	24	Female	Undergraduate student	Healthcare and Social Services	Urban	> 3000 $	Yes	No	Female	I don’t regularly visit a specialized physician	0	40-60	Man	Yes	Yes	Private hospital	Yes	4	4	4	4	4	5	4	4	4	4	4	4	4	4	4	4	4	4	4	4	4	4	4	4	4	4	4	4	4	4	4	4
I have read and understood the information provided. I acknowledge that my participation is voluntary, that my data will remain confidential, and I consent to participate in this study	24	Female	Medical degree (MD)	Healthcare and Social Services	Urban	500-1000 $	Yes	Yes	I don’t regularly visit a specialized physician	I don’t regularly visit a specialized physician	0	No preference	No preference	Yes	No	Private hospital	Yes	5	5	5	5	5	5	5	5	5	5	5	5	5	5	5	5	5	5	5	5	5	5	5	5	5	5	5	5	5	5	5	5
I have read and understood the information provided. I acknowledge that my participation is voluntary, that my data will remain confidential, and I consent to participate in this study	21	Female	Undergraduate student	Technical, Engineering, and Skilled Trades	Urban	> 3000 $	Yes	No	Male	I don’t regularly visit a specialized physician		<40	No preference	No	No	Private hospital	Yes	1	1	1	1	1	1	1	1	1	1	1	1	1	1	1	1	1	1	1	1	1	1	1	1	1	1	1	1	1	1	1	1
I have read and understood the information provided. I acknowledge that my participation is voluntary, that my data will remain confidential, and I consent to participate in this study	24	Male	Medical degree (MD)	Healthcare and Social Services	Urban	500-1000 $	Yes	Yes	Male	Every 12 months	45	No preference	Man	No	No	Private hospital	Yes	5	4	3	5	5	5	3	5	1	5	3	4	5	1	3	1	1	5	5	5	5	5	5	5	5	5	5	5	3	5	1	5
I have read and understood the information provided. I acknowledge that my participation is voluntary, that my data will remain confidential, and I consent to participate in this study	17	Female	Middle & High school	Other work	Urban	> 3000 $	Yes	No	I don’t regularly visit a specialized physician	I don’t regularly visit a specialized physician		No preference	No preference	No	No	Private hospital	Yes	5	5	5	5	5	5	5	5	5	5	5	5	3	3	3	3	3	3	3	3	3	3	3	3	3	3	3	3	3	3	3	3
I have read and understood the information provided. I acknowledge that my participation is voluntary, that my data will remain confidential, and I consent to participate in this study	14	Female	Middle & High school	Other work	Urban	> 3000 $	Yes	No	I don’t regularly visit a specialized physician	I don’t regularly visit a specialized physician	0	No preference	Woman	No	No	Private hospital	Yes	5	5	5	5	5	5	5	5	5	5	5	5	5	5	5	5	5	5	5	5	5	5	5	5	5	5	5	5	5	5	5	5
I have read and understood the information provided. I acknowledge that my participation is voluntary, that my data will remain confidential, and I consent to participate in this study	23	Female	Master’s degree	Education and Public Services	Rural	1000-3000 $	Yes	No	I don’t regularly visit a specialized physician	I don’t regularly visit a specialized physician	0	40-60	No preference	No	No	Private hospital	Yes	5	5	5	5	5	5	4	5	5	5	5	5	5	5	5	5	5	5	5	5	5	4	5	5	5	5	5	5	5	5	5	5
I have read and understood the information provided. I acknowledge that my participation is voluntary, that my data will remain confidential, and I consent to participate in this study	21	Female	Undergraduate student	Healthcare and Social Services	Rural	1000-3000 $	Yes	No	I don’t regularly visit a specialized physician	I don’t regularly visit a specialized physician		No preference	No preference	No	Yes	Private hospital	Yes	5	5	5	5	5	5	5	5	5	5	5	5	5	5	5	5	5	5	5	4	5	5	5	5	5	5	5	5	5	5	5	5
I have read and understood the information provided. I acknowledge that my participation is voluntary, that my data will remain confidential, and I consent to participate in this study	19	Male	Undergraduate student	Technical, Engineering, and Skilled Trades	Urban	500-1000 $	Yes	No	I don’t regularly visit a specialized physician	I don’t regularly visit a specialized physician	0	<40	Man	No	Yes	Private hospital	Yes	5	5	5	5	5	5	5	3	3	5	5	3	5	4	5	5	2	5	3	4	4	4	5	5	5	5	5	5	5	5	5	5
I have read and understood the information provided. I acknowledge that my participation is voluntary, that my data will remain confidential, and I consent to participate in this study	22	Male	Undergraduate student	Technical, Engineering, and Skilled Trades	Urban	1000-3000 $	Yes	No	I don’t regularly visit a specialized physician	I don’t regularly visit a specialized physician	0	No preference	No preference	No	No	Private hospital	Yes	5	5	5	5	5	5	5	5	5	5	3	3	5	5	5	5	3	5	5	5	5	5	5	5	5	5	5	5	5	5	5	5
I have read and understood the information provided. I acknowledge that my participation is voluntary, that my data will remain confidential, and I consent to participate in this study	22	Female	Undergraduate student	Other work	Urban	1000-3000 $	Yes	No	I don’t regularly visit a specialized physician	I don’t regularly visit a specialized physician		No preference	Woman	No	No	Private hospital	Yes	5	5	5	5	5	5	5	5	5	5	5	5	5	5	5	5	5	5	5	5	5	5	5	5	5	5	5	5	5	5	5	5
I have read and understood the information provided. I acknowledge that my participation is voluntary, that my data will remain confidential, and I consent to participate in this study	24	Male	Medical degree (MD)	Healthcare and Social Services	Urban	500-1000 $	Yes	Yes	Male	Every 6 months	35	<40	Man	No	No	No preference	Yes	4	4	4	4	4	4	4	4	4	4	4	4	4	4	4	4	4	4	4	4	4	4	4	4	4	4	4	5	5	5	5	3
I have read and understood the information provided. I acknowledge that my participation is voluntary, that my data will remain confidential, and I consent to participate in this study	22	Female	Master’s degree	Business, Finance, and Administration	Urban	> 3000 $	Yes	No	I don’t regularly visit a specialized physician	I don’t regularly visit a specialized physician	0	40-60	Woman	No	Yes	No preference	Yes	5	5	5	5	5	5	5	5	5	5	5	5	5	5	5	5	5	5	5	5	5	5	5	5	5	5	5	5	5	5	5	5
I have read and understood the information provided. I acknowledge that my participation is voluntary, that my data will remain confidential, and I consent to participate in this study	20	Male	Undergraduate student	Technical, Engineering, and Skilled Trades	Urban	500-1000 $	Yes	No	I don’t regularly visit a specialized physician	I don’t regularly visit a specialized physician	0	40-60	Man	No	No	Private hospital	Yes	5	5	5	4	5	3	3	3	5	3	4	5	3	4	3	5	4	5	5	4	5	3	4	3	5	3	5	3	4	5	3	4
I have read and understood the information provided. I acknowledge that my participation is voluntary, that my data will remain confidential, and I consent to participate in this study	20	Female	Undergraduate student	Other work	Urban	1000-3000 $	Yes	No	I don’t regularly visit a specialized physician	I don’t regularly visit a specialized physician		No preference	Woman	Yes	Yes	Private hospital	Yes	5	5	5	5	5	5	5	5	5	5	5	5	5	5	5	5	3	5	5	5	5	2	5	5	5	5	5	5	5	5	5	3
I have read and understood the information provided. I acknowledge that my participation is voluntary, that my data will remain confidential, and I consent to participate in this study	32	Female	Bachelor’s degree	Healthcare and Social Services	Rural	250-500 $	Yes	No	I don’t regularly visit a specialized physician	I don’t regularly visit a specialized physician	0	No preference	No preference	No	No	No preference	Yes	4	4	4	4	4	4	4	4	4	4	4	4	4	4	4	4	4	4	4	4	4	4	4	4	4	4	4	4	4	4	4	3
I have read and understood the information provided. I acknowledge that my participation is voluntary, that my data will remain confidential, and I consent to participate in this study	17	Female	Undergraduate student	Healthcare and Social Services	Rural	> 3000 $	Yes	No	Male	I don’t regularly visit a specialized physician	50	No preference	No preference	No	No	Private hospital	Yes	5	5	4	4	4	4	3	4	5	5	3	5	2	3	4	3	1	3	4	2	4	5	5	5	5	5	5	4	4	4	4	5
I have read and understood the information provided. I acknowledge that my participation is voluntary, that my data will remain confidential, and I consent to participate in this study	38	Female	Master’s degree	Healthcare and Social Services	Urban	500-1000 $	Yes	Yes	Male	Every 12 months	35	No preference	No preference	No	No	No preference	Yes	5	5	5	5	5	5	5	5	5	5	5	5	5	5	5	5	5	5	5	5	5	5	5	5	5	5	5	5	5	5	5	5
I have read and understood the information provided. I acknowledge that my participation is voluntary, that my data will remain confidential, and I consent to participate in this study	23	Female	Bachelor’s degree	Healthcare and Social Services	Rural	500-1000 $	Yes	No	I don’t regularly visit a specialized physician	I don’t regularly visit a specialized physician	0	<40	No preference	No	No	Private hospital	Yes	4	4	4	4	4	4	4	4	4	4	4	4	4	4	4	4	4	4	4	4	4	4	4	4	4	4	4	4	4	4	4	4
I have read and understood the information provided. I acknowledge that my participation is voluntary, that my data will remain confidential, and I consent to participate in this study	21	Female	Bachelor’s degree	Healthcare and Social Services	Urban	500-1000 $	Yes	No	I don’t regularly visit a specialized physician	I don’t regularly visit a specialized physician	0	40-60	Woman	Yes	No	No preference	Yes	5	5	5	5	5	5	5	5	5	5	5	5	5	5	5	5	5	5	5	5	5	5	5	5	5	5	5	5	5	5	5	5
I have read and understood the information provided. I acknowledge that my participation is voluntary, that my data will remain confidential, and I consent to participate in this study	29	Male	Bachelor’s degree	Other work	Urban	250-500 $	Yes	Yes	Male	Every 3 months	40	40-60	No preference	No	Yes	Private hospital	Yes	5	5	5	5	5	5	5	5	5	5	5	5	5	5	5	5	5	5	5	5	5	5	5	5	5	5	1	4	4	4	4	5
I have read and understood the information provided. I acknowledge that my participation is voluntary, that my data will remain confidential, and I consent to participate in this study	25	Male	Medical degree (MD)	Healthcare and Social Services	Urban	> 3000 $	Yes	No	I don’t regularly visit a specialized physician	I don’t regularly visit a specialized physician	0	No preference	No preference	No	No	Private hospital	Yes	5	5	5	5	5	5	5	5	5	5	3	5	5	5	5	5	5	5	5	5	5	5	5	5	5	5	5	5	5	5	5	5
I have read and understood the information provided. I acknowledge that my participation is voluntary, that my data will remain confidential, and I consent to participate in this study	22	Male	Medical degree (MD)	Healthcare and Social Services	Urban	1000-3000 $	No	No	I don’t regularly visit a specialized physician	I don’t regularly visit a specialized physician	0	No preference	No preference	Yes	Yes	Private hospital	Yes	5	5	5	5	5	5	5	5	5	5	5	5	5	5	5	5	5	5	5	5	5	5	5	5	5	5	5	5	5	5	5	5
I have read and understood the information provided. I acknowledge that my participation is voluntary, that my data will remain confidential, and I consent to participate in this study	33	Female	Bachelor’s degree	Healthcare and Social Services	Urban	500-1000 $	No	Yes	Male	Every 6 months	55	No preference	No preference	No	No	No preference	Yes	5	4	5	5	5	5	5	5	5	4	3	3	5	5	5	5	5	5	5	5	5	5	5	5	5	5	5	5	5	5	5	5
I have read and understood the information provided. I acknowledge that my participation is voluntary, that my data will remain confidential, and I consent to participate in this study	23	Male	Undergraduate student	Healthcare and Social Services	Urban	500-1000 $	Yes	No	I don’t regularly visit a specialized physician	I don’t regularly visit a specialized physician	0	No preference	No preference	Yes	No	No preference	Yes	5	5	5	4	5	4	3	5	5	4	4	5	5	5	4	4	4	5	5	3	4	5	5	5	5	5	5	3	3	5	3	5
I have read and understood the information provided. I acknowledge that my participation is voluntary, that my data will remain confidential, and I consent to participate in this study	23	Male	Undergraduate student	Education and Public Services	Urban	250-500 $	Yes	Yes	Male	Every 3 months	50	40-60	Man	Yes	Yes	No preference	Yes	5	5	5	5	5	5	5	5	5	5	5	5	5	5	5	5	5	5	5	5	5	5	5	5	5	5	5	4	5	5	5	4
I have read and understood the information provided. I acknowledge that my participation is voluntary, that my data will remain confidential, and I consent to participate in this study	22	Female	Undergraduate student	Healthcare and Social Services	Rural	> 3000 $	Yes	No	I don’t regularly visit a specialized physician	I don’t regularly visit a specialized physician	0	40-60	No preference	No	No	No preference	Yes	5	5	5	5	5	3	5	5	4	5	5	5	5	5	5	5	5	5	5	5	5	5	5	5	5	5	5	5	3	5	5	5
I have read and understood the information provided. I acknowledge that my participation is voluntary, that my data will remain confidential, and I consent to participate in this study	24	Male	Medical degree (MD)	Healthcare and Social Services	Urban	1000-3000 $	Yes	No	I don’t regularly visit a specialized physician	I don’t regularly visit a specialized physician		<40	No preference	No	No	Private hospital	Yes	5	5	5	5	5	5	5	5	5	5	5	5	5	5	5	5	4	5	5	5	5	5	5	5	5	5	5	5	5	5	5	5
I have read and understood the information provided. I acknowledge that my participation is voluntary, that my data will remain confidential, and I consent to participate in this study	24	Female	Undergraduate student	Healthcare and Social Services	Urban	500-1000 $	No	No	I don’t regularly visit a specialized physician	I don’t regularly visit a specialized physician	0	<40	Woman	Yes	Yes	Private hospital	Yes	4	4	4	4	4	4	3	5	4	4	4	4	4	4	4	4	4	4	4	4	4	4	5	5	5	5	5	4	4	4	4	4
I have read and understood the information provided. I acknowledge that my participation is voluntary, that my data will remain confidential, and I consent to participate in this study	25	Male	Medical degree (MD)	Healthcare and Social Services	Urban	> 3000 $	Yes	No	I don’t regularly visit a specialized physician	I don’t regularly visit a specialized physician	0	40-60	No preference	No	No	Private hospital	Yes	5	5	5	4	5	3	3	5	5	5	4	4	5	5	5	4	3	4	4	4	4	5	5	4	4	5	4	5	5	4	5	5
I have read and understood the information provided. I acknowledge that my participation is voluntary, that my data will remain confidential, and I consent to participate in this study	21	Female	Bachelor’s degree	Healthcare and Social Services	Urban	1000-3000 $	Yes	No	I don’t regularly visit a specialized physician	I don’t regularly visit a specialized physician	0	No preference	No preference	No	No	No preference	Yes	5	5	5	5	5	4	4	4	3	4	3	3	5	3	4	4	4	4	4	4	4	3	5	5	5	3	4	4	4	4	2	5
I have read and understood the information provided. I acknowledge that my participation is voluntary, that my data will remain confidential, and I consent to participate in this study	23	Female	Bachelor’s degree	Healthcare and Social Services	Urban	500-1000 $	No	No	I don’t regularly visit a specialized physician	I don’t regularly visit a specialized physician	0	No preference	No preference	No	No	No preference	Yes	5	5	5	5	5	5	4	5	5	5	5	5	5	5	5	5	4	5	5	5	5	5	5	5	5	5	5	5	5	5	5	5
I have read and understood the information provided. I acknowledge that my participation is voluntary, that my data will remain confidential, and I consent to participate in this study	21	Female	Undergraduate student	Healthcare and Social Services	Urban	1000-3000 $	No	No	I don’t regularly visit a specialized physician	I don’t regularly visit a specialized physician	0	<40	No preference	No	Yes	Private hospital	Yes	5	5	5	5	5	5	4	5	5	5	5	5	5	5	5	3	4	4	5	3	5	5	5	5	5	5	5	5	5	5	5	5
I have read and understood the information provided. I acknowledge that my participation is voluntary, that my data will remain confidential, and I consent to participate in this study	22	Male	Undergraduate student	Healthcare and Social Services	both	1000-3000 $	No	No	I don’t regularly visit a specialized physician	I don’t regularly visit a specialized physician		No preference	No preference	No	Yes	No preference	Yes	4	5	5	5	5	5	4	4	4	4	2	4	4	4	4	3	4	3	4	4	4	4	4	3	4	3	4	4	4	4	3	5
I have read and understood the information provided. I acknowledge that my participation is voluntary, that my data will remain confidential, and I consent to participate in this study	21	Female	Bachelor’s degree	Healthcare and Social Services	Urban	500-1000 $	No	No	I don’t regularly visit a specialized physician	I don’t regularly visit a specialized physician	0	No preference	No preference	No	No	Private hospital	Yes	5	5	5	5	5	5	4	5	5	5	2	2	4	5	5	5	4	4	5	5	4	5	5	5	5	5	5	5	5	5	4	5
I have read and understood the information provided. I acknowledge that my participation is voluntary, that my data will remain confidential, and I consent to participate in this study	23	Male	Undergraduate student	Healthcare and Social Services	Rural	> 3000 $	No	No	I don’t regularly visit a specialized physician	I don’t regularly visit a specialized physician	0	No preference	No preference	No	No	No preference	Yes	5	5	5	5	5	5	5	5	5	5	5	5	5	5	5	5	5	5	5	5	5	5	5	5	5	5	5	5	5	5	5	5
I have read and understood the information provided. I acknowledge that my participation is voluntary, that my data will remain confidential, and I consent to participate in this study	25	Female	Medical degree (MD)	Healthcare and Social Services	Urban	500-1000 $	No	Yes	Female	Every 12 months	45	No preference	Woman	No	No	No preference	Yes	5	5	5	5	5	5	5	5	5	5	5	5	5	5	5	5	2	5	5	3	5	5	5	5	5	5	5	5	5	5	5	5
I have read and understood the information provided. I acknowledge that my participation is voluntary, that my data will remain confidential, and I consent to participate in this study	25	Male	Undergraduate student	Healthcare and Social Services	Rural	> 3000 $	No	No	I don’t regularly visit a specialized physician	I don’t regularly visit a specialized physician	0	40-60	No preference	No	No	Private hospital	Yes	4	4	4	4	4	4	4	4	4	4	2	2	4	4	4	4	4	3	4	3	4	4	4	4	4	4	4	4	4	4	4	5
I have read and understood the information provided. I acknowledge that my participation is voluntary, that my data will remain confidential, and I consent to participate in this study	21	Female	Undergraduate student	Other work	Urban	1000-3000 $	Yes	No	I don’t regularly visit a specialized physician	I don’t regularly visit a specialized physician	0	40-60	No preference	No	No	No preference	No	4	4	4	4	4	4	4	3	3	3	2	3	2	2	3	3	3	3	3	3	3	3	3	4	4	3	3	3	3	4	3	2
I have read and understood the information provided. I acknowledge that my participation is voluntary, that my data will remain confidential, and I consent to participate in this study	23	Female	Undergraduate student	Healthcare and Social Services	Urban	250-500 $	No	No	I don’t regularly visit a specialized physician	I don’t regularly visit a specialized physician	0	40-60	No preference	No	No	Private hospital	Yes	5	5	5	5	5	5	5	5	5	5	5	5	5	5	5	5	5	5	5	5	5	5	5	5	5	5	5	5	5	5	5	5
I have read and understood the information provided. I acknowledge that my participation is voluntary, that my data will remain confidential, and I consent to participate in this study	23	Female	Undergraduate student	Healthcare and Social Services	Urban	500-1000 $	Yes	No	I don’t regularly visit a specialized physician	I don’t regularly visit a specialized physician	0	No preference	No preference	No	Yes	Private hospital	Yes	5	5	5	4	5	5	4	5	4	5	5	5	5	5	5	5	3	5	5	4	5	5	5	5	5	5	5	5	5	5	5	4
I have read and understood the information provided. I acknowledge that my participation is voluntary, that my data will remain confidential, and I consent to participate in this study	27	Female	Medical degree (MD)	Healthcare and Social Services	Rural	500-1000 $	Yes	No	Male	I don’t regularly visit a specialized physician	0	40-60	No preference	No	No	Private hospital	Yes	5	5	5	5	5	5	5	5	5	5	5	5	5	5	5	5	5	5	5	5	5	5	5	5	5	5	5	5	5	5	5	5
I have read and understood the information provided. I acknowledge that my participation is voluntary, that my data will remain confidential, and I consent to participate in this study	29	Female	Medical degree (MD)	Healthcare and Social Services	Urban	1000-3000 $	Yes	No	I don’t regularly visit a specialized physician	I don’t regularly visit a specialized physician	0	No preference	No preference	No	No	Private hospital	Yes	5	5	4	4	4	4	4	5	5	5	5	5	5	5	5	5	5	5	5	5	5	5	5	5	5	5	5	4	4	4	4	3
I have read and understood the information provided. I acknowledge that my participation is voluntary, that my data will remain confidential, and I consent to participate in this study	22	Female	Master’s degree	Healthcare and Social Services	Urban	1000-3000 $	Yes	No	I don’t regularly visit a specialized physician	I don’t regularly visit a specialized physician	0	No preference	No preference	No	No	Private hospital	Yes	5	5	5	5	5	5	5	5	5	5	5	5	5	5	5	5	4	5	5	4	5	4	5	5	5	5	5	5	4	5	3	5
I have read and understood the information provided. I acknowledge that my participation is voluntary, that my data will remain confidential, and I consent to participate in this study	21	Female	Master’s degree	Other work	Rural	250-500 $	No	Yes	Male	Every 12 months	52	No preference	No preference	No	No	Private hospital	Yes	5	5	5	5	5	5	5	5	5	5	5	5	5	5	5	5	5	5	5	5	5	5	5	5	5	5	5	5	5	5	5	5
I have read and understood the information provided. I acknowledge that my participation is voluntary, that my data will remain confidential, and I consent to participate in this study	25	Female	Medical degree (MD)	Healthcare and Social Services	Urban	> 3000 $	Yes	Yes	Male	Every 12 months		No preference	No preference	No	No	Private hospital	Yes	1	1	1	1	1	1	1	1	1	1	1	1	1	1	1	1	1	1	1	1	1	1	1	1	1	1	1	1	1	1	1	1
I have read and understood the information provided. I acknowledge that my participation is voluntary, that my data will remain confidential, and I consent to participate in this study	24	Female	Bachelor’s degree	Healthcare and Social Services	Urban	> 3000 $	Yes	No	Male	I don’t regularly visit a specialized physician	0	No preference	Man	No	No	Private hospital	Yes	5	5	5	5	5	5	4	5	5	5	4	5	5	5	5	4	4	5	4	4	4	5	5	4	5	5	5	5	5	5	5	3
I have read and understood the information provided. I acknowledge that my participation is voluntary, that my data will remain confidential, and I consent to participate in this study	23	Female	Bachelor’s degree	Healthcare and Social Services	Urban	1000-3000 $	No	Yes	Male	Every 12 months	40	<40	No preference	No	Yes	Private hospital	Yes	5	5	5	5	5	5	5	5	5	5	5	5	5	5	5	5	5	5	5	5	5	5	5	5	5	5	5	5	5	5	5	5
I have read and understood the information provided. I acknowledge that my participation is voluntary, that my data will remain confidential, and I consent to participate in this study	23	Female	Undergraduate student	Healthcare and Social Services	Urban	> 3000 $	No	No	I don’t regularly visit a specialized physician	I don’t regularly visit a specialized physician	0	No preference	No preference	No	No	Private hospital	Yes	5	4	4	4	4	5	5	5	4	5	5	5	5	4	5	4	4	5	5	4	5	4	5	5	5	5	5	5	4	5	4	4
I have read and understood the information provided. I acknowledge that my participation is voluntary, that my data will remain confidential, and I consent to participate in this study	24	Female	Master’s degree	Education and Public Services	Urban	1000-3000 $	Yes	No	I don’t regularly visit a specialized physician	I don’t regularly visit a specialized physician	0	<40	Man	No	Yes	Private hospital	Yes	5	5	5	5	5	5	4	5	3	5	2	2	4	4	4	5	4	5	5	4	5	4	5	5	5	5	5	4	4	4	4	4
I have read and understood the information provided. I acknowledge that my participation is voluntary, that my data will remain confidential, and I consent to participate in this study	56	Male	Bachelor’s degree	Technical, Engineering, and Skilled Trades	Urban	> 3000 $	Yes	No	I don’t regularly visit a specialized physician	I don’t regularly visit a specialized physician	0	No preference	Man	No	Yes	Private hospital	Yes	5	5	5	5	5	5	5	5	5	5	5	5	5	5	5	5	5	5	5	5	5	5	5	5	5	5	5	5	5	5	5	5
I have read and understood the information provided. I acknowledge that my participation is voluntary, that my data will remain confidential, and I consent to participate in this study	50	Female	Undergraduate student	Education and Public Services	Urban	250-500 $	Yes	No	I don’t regularly visit a specialized physician	I don’t regularly visit a specialized physician	0	40-60	Man	No	Yes	Private hospital	Yes	5	5	5	5	5	5	4	4	5	5	5	5	5	5	5	5	4	5	4	4	4	4	4	4	4	4	4	4	4	4	4	4
I have read and understood the information provided. I acknowledge that my participation is voluntary, that my data will remain confidential, and I consent to participate in this study	18	Female	Middle & High school	Other work	Rural	500-1000 $	No	Yes	I don’t regularly visit a specialized physician	I don’t regularly visit a specialized physician	0	<40	Woman	No	No	Private hospital	No	5	3	5	4	5	5	5	1	4	4	3	4	4	4	4	4	4	4	4	4	4	4	4	4	4	4	4	4	5	5	5	5
I have read and understood the information provided. I acknowledge that my participation is voluntary, that my data will remain confidential, and I consent to participate in this study	59	Female	Master’s degree	Education and Public Services	Urban	1000-3000 $	Yes	No	I don’t regularly visit a specialized physician	I don’t regularly visit a specialized physician	0	No preference	No preference	No	No	Private hospital	Yes	4	4	4	4	4	4	4	4	4	4	4	4	4	4	4	4	4	4	4	4	4	4	4	4	4	4	4	4	4	4	4	4
I have read and understood the information provided. I acknowledge that my participation is voluntary, that my data will remain confidential, and I consent to participate in this study	43	Female	Bachelor’s degree	Education and Public Services	Rural	500-1000 $	No	Yes	Male	Every 12 months	65	No preference	No preference	No	No	Private hospital	Yes	5	5	5	5	5	5	5	5	5	5	5	5	5	5	5	5	5	5	5	5	5	5	5	5	5	5	5	5	5	5	5	5
I have read and understood the information provided. I acknowledge that my participation is voluntary, that my data will remain confidential, and I consent to participate in this study	26	Male	Medical degree (MD)	Healthcare and Social Services	Rural	1000-3000 $	Yes	No	I don’t regularly visit a specialized physician	I don’t regularly visit a specialized physician	0	<40	No preference	No	Yes	Private hospital	Yes	5	5	5	5	5	5	5	5	5	5	5	5	5	5	5	5	5	5	5	3	4	4	5	4	5	4	5	4	4	5	4	4
I have read and understood the information provided. I acknowledge that my participation is voluntary, that my data will remain confidential, and I consent to participate in this study	19	Female	Undergraduate student	Healthcare and Social Services	Urban	< 250 $	Yes	No	Male	Every 6 months		No preference	No preference	No	Yes	Private hospital	Yes	5	5	5	5	5	5	4	5	5	5	5	5	5	5	5	5	5	5	5	5	5	5	5	5	5	5	5	5	5	5	5	5
I have read and understood the information provided. I acknowledge that my participation is voluntary, that my data will remain confidential, and I consent to participate in this study	23	Male	Bachelor’s degree	Healthcare and Social Services	Urban	1000-3000 $	No	No	I don’t regularly visit a specialized physician	I don’t regularly visit a specialized physician	0	<40	No preference	No	No	Private hospital	Yes	5	5	5	5	5	5	5	5	5	5	5	5	5	3	5	5	3	5	5	5	5	5	5	5	5	5	5	5	5	5	5	5
I have read and understood the information provided. I acknowledge that my participation is voluntary, that my data will remain confidential, and I consent to participate in this study	21	Female	Bachelor’s degree	Other work	Urban	< 250 $	Yes	No	I don’t regularly visit a specialized physician	I don’t regularly visit a specialized physician	0	40-60	No preference	No	No	Private hospital	Yes	5	4	5	5	5	4	4	4	4	5	4	5	4	5	5	4	3	4	5	5	5	5	5	5	2	3	4	4	5	5	5	4
I have read and understood the information provided. I acknowledge that my participation is voluntary, that my data will remain confidential, and I consent to participate in this study	20	Female	Undergraduate student	Other work	Rural	500-1000 $	Yes	No	I don’t regularly visit a specialized physician	I don’t regularly visit a specialized physician	0	No preference	No preference	No	No	Public hospital	No	5	5	5	5	5	5	5	3	2	3	3	3	3	3	3	3	3	3	3	3	3	3	3	3	3	3	3	5	5	5	5	4
I have read and understood the information provided. I acknowledge that my participation is voluntary, that my data will remain confidential, and I consent to participate in this study	18	Male	Middle & High school	Healthcare and Social Services	Urban	500-1000 $	Yes	No	I don’t regularly visit a specialized physician	I don’t regularly visit a specialized physician	0	40-60	No preference	No	No	Private hospital	Yes	1	1	1	1	1	1	1	3	1	1	2	1	1	2	2	1	2	1	1	2	1	1	1	1	1	3	1	1	1	1	2	1
I have read and understood the information provided. I acknowledge that my participation is voluntary, that my data will remain confidential, and I consent to participate in this study	20	Female	Bachelor’s degree	Technical, Engineering, and Skilled Trades	Urban	500-1000 $	No	No	I don’t regularly visit a specialized physician	I don’t regularly visit a specialized physician	0	No preference	No preference	Yes	Yes	No preference	No	5	5	5	5	5	5	5	5	5	5	5	5	5	5	5	5	5	5	5	5	5	5	5	5	5	5	5	5	5	5	5	5
I have read and understood the information provided. I acknowledge that my participation is voluntary, that my data will remain confidential, and I consent to participate in this study	54	Male	Bachelor’s degree	Education and Public Services	Urban	1000-3000 $	Yes	No	I don’t regularly visit a specialized physician	I don’t regularly visit a specialized physician	0	No preference	No preference	No	Yes	No preference	No	4	4	4	4	4	4	4	4	4	4	1	3	4	4	4	4	4	4	4	1	4	4	4	4	4	4	4	2	2	4	4	3
I have read and understood the information provided. I acknowledge that my participation is voluntary, that my data will remain confidential, and I consent to participate in this study	22	Female	Bachelor’s degree	Education and Public Services	Urban	250-500 $	Yes	No	I don’t regularly visit a specialized physician	Every 12 months	34	40-60	No preference	Yes	No	No preference	No	5	5	5	5	5	5	5	5	5	5	5	4	5	5	5	4	5	5	5	5	5	4	5	5	5	5	5	5	5	5	5	5
I have read and understood the information provided. I acknowledge that my participation is voluntary, that my data will remain confidential, and I consent to participate in this study	20	Male	Undergraduate student	Technical, Engineering, and Skilled Trades	Both	1000-3000 $	Yes	No	I don’t regularly visit a specialized physician	I don’t regularly visit a specialized physician	0	No preference	No preference	No	No	No preference	Yes	5	4	5	5	5	5	5	5	3	5	3	3	5	5	5	3	4	5	5	5	5	5	5	4	5	5	5	5	5	5	4	4
I have read and understood the information provided. I acknowledge that my participation is voluntary, that my data will remain confidential, and I consent to participate in this study	36	Female	Undergraduate student	Education and Public Services	Urban	500-1000 $	No	No	I don’t regularly visit a specialized physician	I don’t regularly visit a specialized physician	0	40-60	No preference	No	Yes	Private hospital	Yes	5	5	4	4	5	5	5	4	5	5	4	5	5	5	5	5	5	5	5	5	5	5	4	5	5	4	5	5	5	5	5	5
I have read and understood the information provided. I acknowledge that my participation is voluntary, that my data will remain confidential, and I consent to participate in this study	56	Female	Undergraduate student	Education and Public Services	Rural	500-1000 $	Yes	Yes	I don’t regularly visit a specialized physician	I don’t regularly visit a specialized physician	0	No preference	No preference	No	Yes	No preference	Yes	5	5	5	5	5	4	5	5	5	4	2	5	5	5	5	5	4	5	5	4	5	3	5	5	5	4	5	5	5	5	4	5
I have read and understood the information provided. I acknowledge that my participation is voluntary, that my data will remain confidential, and I consent to participate in this study	22	Female	Master’s degree	Technical, Engineering, and Skilled Trades	Rural	500-1000 $	Yes	No	I don’t regularly visit a specialized physician	I don’t regularly visit a specialized physician	0	40-60	No preference	No	No	Private hospital	Yes	5	5	5	5	4	5	4	5	4	5	4	5	5	4	4	5	4	5	5	4	5	5	5	4	5	5	4	5	5	5	4	5
I have read and understood the information provided. I acknowledge that my participation is voluntary, that my data will remain confidential, and I consent to participate in this study	23	Female	Undergraduate student	Healthcare and Social Services	Urban	500-1000 $	No	No	I don’t regularly visit a specialized physician	I don’t regularly visit a specialized physician	0	No preference	No preference	No	Yes	Private hospital	Yes	5	5	4	5	5	5	3	5	3	5	4	4	4	4	3	4	4	4	5	4	4	5	5	5	4	5	4	4	5	5	4	4
I have read and understood the information provided. I acknowledge that my participation is voluntary, that my data will remain confidential, and I consent to participate in this study	24	Female	Undergraduate student	Healthcare and Social Services	Rural	1000-3000 $	Yes	No	Male	Every 12 months	50	40-60	Man	No	No	Private hospital	Yes	5	5	4	4	4	4	4	4	3	4	4	5	5	5	5	4	5	5	5	5	4	4	4	4	4	5	5	5	5	4	4	4
I have read and understood the information provided. I acknowledge that my participation is voluntary, that my data will remain confidential, and I consent to participate in this study	34	Female	Bachelor’s degree	Education and Public Services	Urban	250-500 $	Yes	No	I don’t regularly visit a specialized physician	I don’t regularly visit a specialized physician	0	40-60	Woman	Yes	No	Private hospital	Yes	4	5	3	4	4	5	4	5	5	5	3	4	5	5	4	4	3	3	5	5	4	4	4	4	4	3	5	4	4	4	4	5
I have read and understood the information provided. I acknowledge that my participation is voluntary, that my data will remain confidential, and I consent to participate in this study	20	Female	Undergraduate student	Healthcare and Social Services	Urban	250-500 $	Yes	No	I don’t regularly visit a specialized physician	I don’t regularly visit a specialized physician		No preference	Woman	Yes	Yes	No preference	Yes	5	5	5	5	5	4	4	5	4	5	2	4	5	4	4	4	4	4	5	2	4	3	5	4	3	2	4	4	5	4	3	4
I have read and understood the information provided. I acknowledge that my participation is voluntary, that my data will remain confidential, and I consent to participate in this study	32	Female	Master’s degree	Other work	Rural	250-500 $	Yes	No	I don’t regularly visit a specialized physician	I don’t regularly visit a specialized physician	0	No preference	Man	No	No	Private hospital	Yes	5	5	5	5	5	5	5	5	5	5	5	5	4	4	5	4	5	3	5	3	5	4	5	5	5	5	5	5	4	5	4	5
I have read and understood the information provided. I acknowledge that my participation is voluntary, that my data will remain confidential, and I consent to participate in this study	24	Male	Undergraduate student	Healthcare and Social Services	Urban	500-1000 $	No	No	I don’t regularly visit a specialized physician	I don’t regularly visit a specialized physician	0	No preference	No preference	No	No	Private hospital	Yes	4	4	4	4	5	4	4	4	4	4	5	5	5	5	4	4	4	4	4	4	4	5	4	5	4	4	4	4	4	4	4	5
I have read and understood the information provided. I acknowledge that my participation is voluntary, that my data will remain confidential, and I consent to participate in this study	22	Male	Undergraduate student	Healthcare and Social Services	Rural	500-1000 $	No	Yes	Male	Every 12 months	47	No preference	No preference	No	No	Private hospital	Yes	4	4	4	4	4	4	4	4	4	4	4	4	4	4	4	4	4	4	4	4	4	4	4	4	4	4	4	4	4	4	4	3
I have read and understood the information provided. I acknowledge that my participation is voluntary, that my data will remain confidential, and I consent to participate in this study	31	Male	Medical degree (MD)	Healthcare and Social Services	Urban	1000-3000 $	No	No	I don’t regularly visit a specialized physician	I don’t regularly visit a specialized physician	0	40-60	Man	No	No	Private hospital	No	5	5	5	5	5	3	4	5	3	4	4	5	5	5	5	5	3	3	5	3	4	5	5	5	5	5	5	4	4	4	2	4
I have read and understood the information provided. I acknowledge that my participation is voluntary, that my data will remain confidential, and I consent to participate in this study	45	Female	Undergraduate student	Education and Public Services	Rural	250-500 $	Yes	No	I don’t regularly visit a specialized physician	I don’t regularly visit a specialized physician	0	No preference	No preference	No	Yes	No preference	Yes	4	5	5	5	5	5	5	4	4	5	5	5	5	5	5	5	5	1	4	4	4	5	5	5	4	5	5	3	5	4	4	4
I have read and understood the information provided. I acknowledge that my participation is voluntary, that my data will remain confidential, and I consent to participate in this study	24	Male	Medical degree (MD)	Healthcare and Social Services	Urban	500-1000 $	No	No	I don’t regularly visit a specialized physician	I don’t regularly visit a specialized physician	0	40-60	Man	Yes	No	Private hospital	Yes	5	5	5	5	5	5	5	4	4	5	4	5	4	4	3	4	4	4	4	4	5	5	5	5	5	5	5	4	3	3	3	5
I have read and understood the information provided. I acknowledge that my participation is voluntary, that my data will remain confidential, and I consent to participate in this study	19	Female	Undergraduate student	Other work	Rural	500-1000 $	Yes	No	I don’t regularly visit a specialized physician	I don’t regularly visit a specialized physician	0	<40	Woman	No	Yes	No preference	Yes	5	4	5	5	5	4	5	4	4	4	5	5	4	5	5	5	3	5	4	5	5	5	5	5	4	4	5	3	4	5	5	4
I have read and understood the information provided. I acknowledge that my participation is voluntary, that my data will remain confidential, and I consent to participate in this study	19	Female	Undergraduate student	Other work	Rural	500-1000 $	No	Yes	Male	Every 6 months	47	No preference	No preference	No	No	Private hospital	Yes	4	4	4	3	4	5	4	4	4	5	3	4	4	4	4	4	4	3	4	3	4	4	4	4	4	3	4	4	3	4	2	4
I have read and understood the information provided. I acknowledge that my participation is voluntary, that my data will remain confidential, and I consent to participate in this study	19	Female	Undergraduate student	Healthcare and Social Services	Urban	> 3000 $	Yes	Yes	Male	Every 3 months	50	No preference	No preference	No	No	Private hospital	Yes	5	5	5	5	5	4	2	5	4	5	4	4	5	5	5	4	3	4	4	4	4	5	5	5	5	5	5	4	5	5	3	5
I have read and understood the information provided. I acknowledge that my participation is voluntary, that my data will remain confidential, and I consent to participate in this study	20	Female	Undergraduate student	Other work	Urban	< 250 $	No	Yes	Female	Every 3 months	30	No preference	No preference	No	No	No preference	Yes	5	5	5	5	5	5	2	5	5	5	5	5	5	4	4	3	3	3	5	3	4	5	5	5	5	5	5	5	5	5	5	5
I have read and understood the information provided. I acknowledge that my participation is voluntary, that my data will remain confidential, and I consent to participate in this study	19	Female	Undergraduate student	Other work	Rural	250-500 $	Yes	No	I don’t regularly visit a specialized physician	I don’t regularly visit a specialized physician	0	No preference	No preference	No	No	No preference	Yes	4	5	4	4	4	4	4	4	4	4	3	4	4	4	4	4	3	3	4	4	4	4	4	4	4	4	4	3	3	4	4	4
I have read and understood the information provided. I acknowledge that my participation is voluntary, that my data will remain confidential, and I consent to participate in this study	19	Female	Undergraduate student	Other work	Rural	500-1000 $	No	Yes	Female	Every 3 months	50	40-60	Woman	No	Yes	Private hospital	No	5	5	4	5	5	5	4	4	5	5	5	5	5	4	4	5	4	5	5	5	5	4	3	5	5	4	4	5	5	4	5	4
I have read and understood the information provided. I acknowledge that my participation is voluntary, that my data will remain confidential, and I consent to participate in this study	19	Female	Undergraduate student	Other work	Rural	500-1000 $	No	No	I don’t regularly visit a specialized physician	I don’t regularly visit a specialized physician	0	40-60	No preference	No	No	Private hospital	Yes	5	5	5	4	5	5	4	5	5	5	3	4	4	5	4	5	3	4	5	5	4	5	4	5	5	5	5	4	4	5	4	5
I have read and understood the information provided. I acknowledge that my participation is voluntary, that my data will remain confidential, and I consent to participate in this study	20	Female	Undergraduate student	Education and Public Services	Rural	< 250 $	Yes	No	Female	Every 6 months	50	<40	No preference	No	No	No preference	Yes	4	4	4	4	4	4	4	4	4	4	4	4	4	4	4	4	4	4	4	4	4	4	4	4	4	4	4	4	4	4	4	4
I have read and understood the information provided. I acknowledge that my participation is voluntary, that my data will remain confidential, and I consent to participate in this study	19	Female	Undergraduate student	Other work	Urban	500-1000 $	Yes	No	Male	I don’t regularly visit a specialized physician	26	No preference	No preference	No	No	No preference	Yes	5	5	5	5	5	5	5	5	5	5	5	5	5	5	4	5	5	3	5	3	5	5	5	5	5	5	5	4	4	5	4	5
I have read and understood the information provided. I acknowledge that my participation is voluntary, that my data will remain confidential, and I consent to participate in this study	19	Female	Undergraduate student	Other work	Town	500-1000 $	No	No	I don’t regularly visit a specialized physician	I don’t regularly visit a specialized physician	0	No preference	No preference	No	Yes	No preference	Yes	5	5	5	5	5	5	4	5	5	5	5	5	5	5	5	5	5	5	5	5	5	5	5	5	5	5	5	3	3	3	3	3
I have read and understood the information provided. I acknowledge that my participation is voluntary, that my data will remain confidential, and I consent to participate in this study	18	Female	Undergraduate student	Healthcare and Social Services	Urban	> 3000 $	Yes	Yes	Male	Every 12 months	54	40-60	Man	No	No	No preference	Yes	5	5	5	5	5	3	4	5	5	5	4	5	4	4	5	5	4	4	5	4	4	4	5	5	5	5	5	4	4	4	5	4
I have read and understood the information provided. I acknowledge that my participation is voluntary, that my data will remain confidential, and I consent to participate in this study	22	Female	Undergraduate student	Healthcare and Social Services	Urban	1000-3000 $	No	No	I don’t regularly visit a specialized physician	I don’t regularly visit a specialized physician	0	40-60	No preference	No	No	Private hospital	Yes	5	5	5	5	5	5	5	5	5	5	5	5	5	5	5	5	5	5	5	5	5	5	5	5	5	5	5	4	4	4	4	5
I have read and understood the information provided. I acknowledge that my participation is voluntary, that my data will remain confidential, and I consent to participate in this study	26	Male	Medical degree (MD)	Healthcare and Social Services	Urban	1000-3000 $	Yes	No	Male	I don’t regularly visit a specialized physician	0	No preference	No preference	No	No	Private hospital	Yes	5	5	5	5	5	5	5	5	5	5	5	5	5	5	5	5	5	5	5	5	5	5	5	5	5	5	5	5	5	5	5	5
I have read and understood the information provided. I acknowledge that my participation is voluntary, that my data will remain confidential, and I consent to participate in this study	22	Female	Undergraduate student	Healthcare and Social Services	Urban	1000-3000 $	Yes	No	Male	I don’t regularly visit a specialized physician	0	40-60	No preference	No	Yes	Private hospital	Yes	5	5	5	5	5	4	4	5	5	5	5	5	5	5	5	4	3	3	5	4	5	5	5	5	5	5	5	5	4	4	3	4
I have read and understood the information provided. I acknowledge that my participation is voluntary, that my data will remain confidential, and I consent to participate in this study	18	Female	Undergraduate student	Other work	Urban	< 250 $	Yes	No	I don’t regularly visit a specialized physician	I don’t regularly visit a specialized physician	0	No preference	No preference	No	No	No preference	Yes	3	3	3	3	4	4	1	4	3	4	3	4	4	3	4	4	4	4	4	4	4	3	4	4	4	4	4	4	4	4	4	4
I have read and understood the information provided. I acknowledge that my participation is voluntary, that my data will remain confidential, and I consent to participate in this study	22	Female	Undergraduate student	Healthcare and Social Services	Rural	500-1000 $	Yes	No	I don’t regularly visit a specialized physician	I don’t regularly visit a specialized physician	0	40-60	No preference	No	No	Private hospital	Yes	5	5	5	5	5	5	5	4	3	5	4	5	5	5	5	5	5	5	5	5	5	5	5	5	5	5	5	5	5	5	4	5
I have read and understood the information provided. I acknowledge that my participation is voluntary, that my data will remain confidential, and I consent to participate in this study	24	Male	Medical degree (MD)	Healthcare and Social Services	Urban	> 3000 $	Yes	No	I don’t regularly visit a specialized physician	I don’t regularly visit a specialized physician	0	40-60	No preference	No	No	Private hospital	Yes	4	4	4	4	4	4	4	4	4	4	4	4	4	4	4	4	4	4	4	4	4	4	4	4	4	4	4	4	4	4	4	4
I have read and understood the information provided. I acknowledge that my participation is voluntary, that my data will remain confidential, and I consent to participate in this study	22	Female	Undergraduate student	Healthcare and Social Services	Rural	500-1000 $	Yes	Yes	Male	Every 12 months	55	40-60	Man	No	Yes	No preference	Yes	5	5	5	5	5	5	4	5	4	5	5	5	5	4	4	5	4	5	5	4	4	5	5	5	5	5	5	5	5	5	4	5
I have read and understood the information provided. I acknowledge that my participation is voluntary, that my data will remain confidential, and I consent to participate in this study	21	Female	Undergraduate student	Technical, Engineering, and Skilled Trades	Urban	1000-3000 $	Yes	Yes	Female	Every 3 months	39	<40	No preference	No	Yes	Private hospital	Yes	4	4	4	4	4	4	4	4	4	4	4	4	4	4	4	4	4	4	4	4	4	4	4	4	4	4	4	4	4	4	4	4
I have read and understood the information provided. I acknowledge that my participation is voluntary, that my data will remain confidential, and I consent to participate in this study	20	Female	Undergraduate student	Technical, Engineering, and Skilled Trades	Urban	500-1000 $	Yes	No	I don’t regularly visit a specialized physician	I don’t regularly visit a specialized physician	0	40-60	Man	No	No	No preference	Yes	4	4	4	4	4	4	4	3	4	4	3	3	4	4	4	4	3	3	4	3	4	4	4	4	4	4	4	4	4	4	4	4
I have read and understood the information provided. I acknowledge that my participation is voluntary, that my data will remain confidential, and I consent to participate in this study	22	Male	Undergraduate student	Technical, Engineering, and Skilled Trades	Urban	1000-3000 $	Yes	No	I don’t regularly visit a specialized physician	I don’t regularly visit a specialized physician	0	No preference	No preference	No	No	Private hospital	Yes	1	1	1	1	1	1	1	1	1	1	1	1	1	1	1	1	1	1	1	1	1	1	1	1	1	1	1	1	1	1	1	1
I have read and understood the information provided. I acknowledge that my participation is voluntary, that my data will remain confidential, and I consent to participate in this study	21	Male	Undergraduate student	Technical, Engineering, and Skilled Trades	Rural	1000-3000 $	Yes	No	I don’t regularly visit a specialized physician	I don’t regularly visit a specialized physician	0	No preference	No preference	No	Yes	Private hospital	Yes	4	4	4	5	5	5	4	5	5	4	1	5	3	5	3	4	3	5	5	5	3	5	5	4	3	4	5	4	5	4	2	4
I have read and understood the information provided. I acknowledge that my participation is voluntary, that my data will remain confidential, and I consent to participate in this study	30	Male	Medical degree (MD)	Healthcare and Social Services	Urban	500-1000 $	No	No	I don’t regularly visit a specialized physician	I don’t regularly visit a specialized physician	0	40-60	Man	No	No	Private hospital	Yes	5	5	5	5	5	5	5	5	5	5	5	5	5	5	5	5	5	5	5	5	5	5	5	5	5	5	5	5	5	5	5	5
I have read and understood the information provided. I acknowledge that my participation is voluntary, that my data will remain confidential, and I consent to participate in this study	25	Male	Medical degree (MD)	Healthcare and Social Services	Urban	1000-3000 $	Yes	No	I don’t regularly visit a specialized physician	I don’t regularly visit a specialized physician	0	40-60	Man	No	Yes	Private hospital	Yes	4	4	4	4	4	4	4	4	4	4	4	4	4	4	4	4	4	4	4	4	4	4	4	4	4	4	4	4	4	4	4	4
I have read and understood the information provided. I acknowledge that my participation is voluntary, that my data will remain confidential, and I consent to participate in this study	45	Female	Bachelor’s degree	Other work	Urban	250-500 $	Yes	No	I don’t regularly visit a specialized physician	I don’t regularly visit a specialized physician	0	<40	No preference	No	No	Private hospital	Yes	3	3	4	4	4	4	4	4	4	4	4	4	4	4	4	4	4	4	4	4	4	4	4	4	4	4	4	4	4	4	4	4
I have read and understood the information provided. I acknowledge that my participation is voluntary, that my data will remain confidential, and I consent to participate in this study	24	Female	Undergraduate student	Healthcare and Social Services	Urban	500-1000 $	No	No	I don’t regularly visit a specialized physician	I don’t regularly visit a specialized physician	0	No preference	No preference	No	Yes	Private hospital	Yes	5	5	5	5	5	5	5	5	5	5	5	3	5	5	5	5	5	5	5	4	4	5	5	5	5	5	5	5	5	5	5	5
I don't agree
I have read and understood the information provided. I acknowledge that my participation is voluntary, that my data will remain confidential, and I consent to participate in this study	18	Male	Middle & High school	Other work	Urban	500-1000 $	Yes	No	I don’t regularly visit a specialized physician	I don’t regularly visit a specialized physician	0	40-60	No preference	No	No	Private hospital	Yes	5	5	5	5	5	5	5	5	5	5	5	5	5	5	5	5	5	5	5	5	3	4	5	5	5	5	5	5	5	5	5	3
I have read and understood the information provided. I acknowledge that my participation is voluntary, that my data will remain confidential, and I consent to participate in this study	22	Female	Undergraduate student	Healthcare and Social Services	Urban	1000-3000 $	Yes	No	I don’t regularly visit a specialized physician	I don’t regularly visit a specialized physician	0	No preference	No preference	No	No	No preference	Yes	4	5	4	4	4	4	4	5	3	4	2	4	4	3	4	4	3	4	5	4	4	4	4	5	4	4	4	1	4	3	2	4
I have read and understood the information provided. I acknowledge that my participation is voluntary, that my data will remain confidential, and I consent to participate in this study	23	Female	Undergraduate student	Healthcare and Social Services	Urban	500-1000 $	Yes	No	I don’t regularly visit a specialized physician	I don’t regularly visit a specialized physician	0	No preference	No preference	No	No	Private hospital	Yes	5	5	5	5	5	5	5	5	4	5	2	4	4	4	4	4	4	3	5	4	4	4	4	4	4	4	4	4	4	4	2	4
I have read and understood the information provided. I acknowledge that my participation is voluntary, that my data will remain confidential, and I consent to participate in this study	20	Female	Undergraduate student	Other work	Urban	250-500 $	Yes	No	I don’t regularly visit a specialized physician	I don’t regularly visit a specialized physician	0	No preference	Man	Yes	No	Private hospital	Yes	5	5	5	5	5	3	2	5	5	5	5	5	5	5	5	5	5	3	5	3	1	3	5	5	5	5	5	5	5	5	5	5
I have read and understood the information provided. I acknowledge that my participation is voluntary, that my data will remain confidential, and I consent to participate in this study	25	Female	Master’s degree	Business, Finance, and Administration	Urban	1000-3000 $	Yes	No	Male	Every 12 months	55	No preference	No preference	No	No	Private hospital	Yes	5	5	5	4	5	5	5	5	5	5	5	5	5	5	5	5	5	5	5	5	5	5	5	5	5	5	5	4	4	5	4	4
I have read and understood the information provided. I acknowledge that my participation is voluntary, that my data will remain confidential, and I consent to participate in this study	18	Female	Undergraduate student	Healthcare and Social Services	Urban	500-1000 $	Yes	Yes	Female	Every 6 months	0	40-60	Woman	No	No	No preference	Yes	4	4	4	4	4	4	2	4	4	4	4	4	4	3	4	4	4	4	4	4	4	4	4	4	4	4	4	4	4	4	4	4
I have read and understood the information provided. I acknowledge that my participation is voluntary, that my data will remain confidential, and I consent to participate in this study	29	Female	Bachelor’s degree	Healthcare and Social Services	Urban	1000-3000 $	Yes	No	I don’t regularly visit a specialized physician	I don’t regularly visit a specialized physician	0	No preference	Woman	No	Yes	Private hospital	Yes	5	5	5	5	5	5	5	4	4	4	4	4	4	4	4	4	4	4	4	4	4	4	4	4	4	4	4	4	4	4	4	5
I have read and understood the information provided. I acknowledge that my participation is voluntary, that my data will remain confidential, and I consent to participate in this study	34	Female	Bachelor’s degree	Education and Public Services	Urban	250-500 $	No	No	I don’t regularly visit a specialized physician	I don’t regularly visit a specialized physician	0	40-60	No preference	No	No	Private hospital	Yes	4	5	5	5	5	5	4	5	5	5	4	4	5	3	5	5	3	5	5	3	3	3	4	4	5	3	5	4	4	4	3	4
I have read and understood the information provided. I acknowledge that my participation is voluntary, that my data will remain confidential, and I consent to participate in this study	19	Male	Undergraduate student	Healthcare and Social Services	Urban	250-500 $	Yes	No	I don’t regularly visit a specialized physician	I don’t regularly visit a specialized physician	0	No preference	Woman	No	No	No preference	No	4	4	4	4	4	4	3	1	5	5	5	5	5	5	5	5	5	5	5	5	5	5	5	5	5	5	5	5	5	5	5	5
I have read and understood the information provided. I acknowledge that my participation is voluntary, that my data will remain confidential, and I consent to participate in this study	24	Female	Bachelor’s degree	Other work	Rural	500-1000 $	Yes	No	I don’t regularly visit a specialized physician	I don’t regularly visit a specialized physician	0	No preference	No preference	No	Yes	Private hospital	No	4	4	5	5	5	5	5	5	5	5	5	5	5	5	5	5	5	5	5	4	5	5	5	5	5	5	5	5	5	5	5	5
I have read and understood the information provided. I acknowledge that my participation is voluntary, that my data will remain confidential, and I consent to participate in this study	42	Male	Bachelor’s degree	Healthcare and Social Services	Rural	500-1000 $	Yes	Yes	Male	Every 6 months	40	<40	Man	No	No	Private hospital	Yes	4	4	4	4	4	4	4	1	4	4	4	4	4	4	4	4	4	4	4	4	4	4	4	4	4	4	4	4	4	4	4	4
I have read and understood the information provided. I acknowledge that my participation is voluntary, that my data will remain confidential, and I consent to participate in this study	19	Female	Undergraduate student	Technical, Engineering, and Skilled Trades	Urban	< 250 $	No	No	I don’t regularly visit a specialized physician	I don’t regularly visit a specialized physician		No preference	No preference	Yes	Yes	No preference	Yes	4	4	3	3	5	4	4	5	5	5	3	4	4	5	3	3	3	3	3	3	4	4	4	4	4	4	4	3	3	3	3	2
I have read and understood the information provided. I acknowledge that my participation is voluntary, that my data will remain confidential, and I consent to participate in this study	19	Female	Undergraduate student	Healthcare and Social Services	Urban	> 3000 $	No	No	I don’t regularly visit a specialized physician	I don’t regularly visit a specialized physician	0	40-60	No preference	No	Yes	Private hospital	Yes	5	5	5	5	5	5	5	4	4	4	4	4	4	4	4	4	4	4	4	4	4	4	4	4	4	4	4	5	5	5	5	5
I have read and understood the information provided. I acknowledge that my participation is voluntary, that my data will remain confidential, and I consent to participate in this study	25	Female	Master’s degree	Business, Finance, and Administration	Urban	1000-3000 $	Yes	No	Male	Every 12 months	55	No preference	No preference	No	No	Private hospital	Yes	4	4	5	5	5	5	5	4	5	4	4	4	5	4	5	5	5	5	5	5	5	5	5	5	5	5	5	4	5	5	5	3
I have read and understood the information provided. I acknowledge that my participation is voluntary, that my data will remain confidential, and I consent to participate in this study	32	Female	Master’s degree	Other work	Urban	1000-3000 $	Yes	No	I don’t regularly visit a specialized physician	I don’t regularly visit a specialized physician	0	No preference	No preference	No	No	Private hospital	Yes	5	5	5	5	5	5	5	5	4	5	2	5	4	4	3	4	4	4	5	5	4	5	5	5	5	4	3	5	4	4	4	5
I have read and understood the information provided. I acknowledge that my participation is voluntary, that my data will remain confidential, and I consent to participate in this study	25	Female	Medical degree (MD)	Other work	Rural	1000-3000 $	No	No	Female	Every 6 months	40	40-60	Woman	No	No	Private hospital	Yes	5	4	5	4	5	5	3	4	3	4	4	4	5	4	2	5	5	5	4	4	5	3	5	4	3	4	5	4	3	4	4	4
I have read and understood the information provided. I acknowledge that my participation is voluntary, that my data will remain confidential, and I consent to participate in this study	22	Female	Bachelor’s degree	Healthcare and Social Services	Urban	250-500 $	No	No	I don’t regularly visit a specialized physician	I don’t regularly visit a specialized physician	0	40-60	No preference	No	No	No preference	Yes	3	4	3	4	4	4	3	4	4	4	4	5	4	3	3	3	3	3	5	3	3	4	5	5	3	5	5	3	4	4	4	4
I have read and understood the information provided. I acknowledge that my participation is voluntary, that my data will remain confidential, and I consent to participate in this study	18	Male	Undergraduate student	Healthcare and Social Services	Rural	1000-3000 $	Yes	No	Female	I don’t regularly visit a specialized physician	29	<40	Man	No	No	No preference	Yes	5	4	5	4	5	5	3	5	5	5	4	4	5	4	4	4	3	5	5	5	5	4	3	5	5	4	5	4	3	4	5	4
I have read and understood the information provided. I acknowledge that my participation is voluntary, that my data will remain confidential, and I consent to participate in this study	18	Female	Undergraduate student	Other work	Rural	1000-3000 $	Yes	No	I don’t regularly visit a specialized physician	I don’t regularly visit a specialized physician	0	No preference	Woman	Yes	Yes	Private hospital	Yes	5	5	5	5	5	5	5	4	5	5	3	5	5	5	5	5	5	5	5	5	5	5	5	5	5	5	5	5	5	5	5	5
I have read and understood the information provided. I acknowledge that my participation is voluntary, that my data will remain confidential, and I consent to participate in this study	19	Female	Undergraduate student	Other work	Rural	> 3000 $	No	No	I don’t regularly visit a specialized physician	I don’t regularly visit a specialized physician	0	40-60	Woman	Yes	Yes	No preference	Yes	5	5	5	5	5	5	5	4	4	5	4	5	5	5	4	4	4	4	4	4	5	5	5	4	5	4	4	4	4	4	4	5
I have read and understood the information provided. I acknowledge that my participation is voluntary, that my data will remain confidential, and I consent to participate in this study	19	Female	Undergraduate student	Other work	Rural	250-500 $	Yes	No	I don’t regularly visit a specialized physician	I don’t regularly visit a specialized physician		40-60	No preference	No	No	Private hospital	Yes	4	5	5	5	5	5	5	4	5	5	5	5	5	5	5	3	4	4	4	4	4	4	5	5	5	4	5	4	5	4	5	5
I have read and understood the information provided. I acknowledge that my participation is voluntary, that my data will remain confidential, and I consent to participate in this study	19	Female	Undergraduate student	Other work	Urban	250-500 $	Yes	No	I don’t regularly visit a specialized physician	I don’t regularly visit a specialized physician	0	<40	Woman	No	No	No preference	Yes	5	4	5	4	5	5	4	4	3	5	2	5	4	4	5	4	3	4	4	5	4	2	4	4	5	4	5	4	3	4	3	5
I have read and understood the information provided. I acknowledge that my participation is voluntary, that my data will remain confidential, and I consent to participate in this study	19	Female	Undergraduate student	Other work	Urban	500-1000 $	Yes	Yes	Male	Every 6 months	45	<40	No preference	No	Yes	Private hospital	Yes	4	4	5	5	5	5	5	5	5	5	4	5	5	5	5	4	5	4	5	5	5	4	5	5	5	5	5	4	4	4	4	4
I have read and understood the information provided. I acknowledge that my participation is voluntary, that my data will remain confidential, and I consent to participate in this study	20	Female	Undergraduate student	Other work	Urban	1000-3000 $	Yes	Yes	Male	Every 6 months	50	40-60	Man	No	Yes	Private hospital	Yes	5	5	5	5	5	5	5	4	5	4	3	4	5	4	5	5	4	4	5	3	4	4	5	5	4	5	5	4	3	4	4	4
I have read and understood the information provided. I acknowledge that my participation is voluntary, that my data will remain confidential, and I consent to participate in this study	20	Male	Bachelor’s degree	Other work	Urban	< 250 $	No	No	I don’t regularly visit a specialized physician	I don’t regularly visit a specialized physician	0	No preference	No preference	No	No	Private hospital	Yes	5	5	3	3	3	3	3	3	3	5	3	5	5	5	5	5	3	5	3	5	5	3	5	4	5	5	5	5	5	5	5	5
I have read and understood the information provided. I acknowledge that my participation is voluntary, that my data will remain confidential, and I consent to participate in this study	19	Female	Undergraduate student	Other work	Rural	500-1000 $	Yes	Yes	Female	Every 6 months	50	40-60	Woman	No	Yes	Private hospital	Yes	3	1	5	5	5	5	4	5	5	5	5	5	5	5	5	5	5	5	5	5	5	5	5	5	5	5	5	3	5	4	5	5
I have read and understood the information provided. I acknowledge that my participation is voluntary, that my data will remain confidential, and I consent to participate in this study	20	Female	Undergraduate student	Education and Public Services	Urban	250-500 $	No	Yes	Male	Every 12 months	75	40-60	Woman	Yes	Yes	Private hospital	Yes	5	5	5	5	5	5	3	5	4	5	5	5	5	5	5	5	5	5	5	5	5	5	5	5	5	5	5	3	3	4	5	5
I have read and understood the information provided. I acknowledge that my participation is voluntary, that my data will remain confidential, and I consent to participate in this study	18	Female	Undergraduate student	Other work	Urban	1000-3000 $	No	No	I don’t regularly visit a specialized physician	I don’t regularly visit a specialized physician	0	No preference	No preference	No	No	No preference	Yes	4	3	5	5	5	5	5	5	2	5	5	3	5	5	5	5	5	5	5	5	5	5	5	5	4	4	4	5	5	5	2	5
I have read and understood the information provided. I acknowledge that my participation is voluntary, that my data will remain confidential, and I consent to participate in this study	20	Female	Undergraduate student	Other work	Urban	1000-3000 $	Yes	No	I don’t regularly visit a specialized physician	I don’t regularly visit a specialized physician	0	<40	No preference	No	Yes	No preference	Yes	5	4	5	5	5	4	5	5	5	5	4	4	4	4	5	5	5	5	5	4	3	4	5	5	5	5	5	3	3	4	2	5
I have read and understood the information provided. I acknowledge that my participation is voluntary, that my data will remain confidential, and I consent to participate in this study	20	Male	Undergraduate student	Other work	Rural	500-1000 $	No	No	I don’t regularly visit a specialized physician	I don’t regularly visit a specialized physician	0	40-60	Man	No	No	Private hospital	Yes	4	4	4	4	4	4	4	4	4	4	4	4	4	4	4	4	4	4	4	4	4	4	4	4	4	4	4	4	4	4	4	4
I have read and understood the information provided. I acknowledge that my participation is voluntary, that my data will remain confidential, and I consent to participate in this study	21	Female	Undergraduate student	Healthcare and Social Services	Rural	250-500 $	Yes	Yes	I don’t regularly visit a specialized physician	I don’t regularly visit a specialized physician	0	<40	No preference	No	Yes	No preference	Yes	5	5	5	5	5	5	5	5	5	5	5	5	5	5	5	5	5	5	5	5	5	5	5	5	5	5	5	5	5	5	5	4
I have read and understood the information provided. I acknowledge that my participation is voluntary, that my data will remain confidential, and I consent to participate in this study	19	Female	Undergraduate student	Other work	Urban	500-1000 $	No	Yes	Male	Every 6 months	45	<40	No preference	No	No	Private hospital	No	4	4	5	4	5	5	5	5	4	5	4	5	5	5	5	4	4	4	5	5	5	5	5	5	4	5	5	4	4	4	4	2
I have read and understood the information provided. I acknowledge that my participation is voluntary, that my data will remain confidential, and I consent to participate in this study	1	Female	Undergraduate student	Other work	Urban	> 3000 $	Yes	Yes	Male	Every 6 months	50	No preference	No preference	No	Yes	Public hospital	Yes	2	5	5	5	5	5	5	5	3	5	5	3	5	5	5	3	3	1	5	5	5	1	5	5	5	5	1	5	5	5	5	5
I have read and understood the information provided. I acknowledge that my participation is voluntary, that my data will remain confidential, and I consent to participate in this study	18	Female	Undergraduate student	Other work	Urban	500-1000 $	Yes	Yes	I don’t regularly visit a specialized physician	I don’t regularly visit a specialized physician	0	No preference	No preference	No	No	No preference	Yes	5	4	5	5	5	5	5	5	4	5	4	4	4	4	4	4	4	4	5	5	4	4	4	4	4	4	5	4	4	4	4	4
I have read and understood the information provided. I acknowledge that my participation is voluntary, that my data will remain confidential, and I consent to participate in this study	19	Female	Undergraduate student	Other work	Rural	< 250 $	No	No	I don’t regularly visit a specialized physician	I don’t regularly visit a specialized physician	0	<40	Woman	No	Yes	No preference	Yes	3	3	5	5	5	5	5	4	5	5	5	5	5	5	5	5	4	5	5	5	5	5	5	5	5	5	5	4	4	5	5	3
I have read and understood the information provided. I acknowledge that my participation is voluntary, that my data will remain confidential, and I consent to participate in this study	21	Female	Medical degree (MD)	Healthcare and Social Services	Rural	500-1000 $	Yes	No	I don’t regularly visit a specialized physician	I don’t regularly visit a specialized physician	0	40-60	Woman	Yes	Yes	Private hospital	Yes	5	5	5	5	5	5	5	5	4	3	2	2	2	2	2	3	3	2	3	2	5	3	5	3	5	5	5	5	5	5	5	5
I have read and understood the information provided. I acknowledge that my participation is voluntary, that my data will remain confidential, and I consent to participate in this study	19	Female	Undergraduate student	Other work	Rural	1000-3000 $	No	No	I don’t regularly visit a specialized physician	I don’t regularly visit a specialized physician	0	<40	Woman	Yes	Yes	Private hospital	Yes	5	5	5	4	5	5	5	3	5	5	4	5	5	5	4	5	5	5	4	5	5	5	5	5	5	5	5	5	5	5	5	5
I have read and understood the information provided. I acknowledge that my participation is voluntary, that my data will remain confidential, and I consent to participate in this study	21	Female	Undergraduate student	Other work	Urban	1000-3000 $	No	No	I don’t regularly visit a specialized physician	I don’t regularly visit a specialized physician		No preference	No preference	No	No	No preference	No	4	5	5	5	5	4	4	5	5	4	3	3	5	4	4	4	3	4	3	5	4	3	4	5	5	5	5	4	4	4	3	3
I have read and understood the information provided. I acknowledge that my participation is voluntary, that my data will remain confidential, and I consent to participate in this study	18	Male	Undergraduate student	Other work	Rural	1000-3000 $	No	Yes	Male	I don’t regularly visit a specialized physician	0	<40	No preference	No	No	Private hospital	Yes	5	5	5	4	5	4	5	5	4	5	3	4	5	5	5	4	5	4	5	4	5	5	5	4	5	5	5	4	4	5	4	4
I have read and understood the information provided. I acknowledge that my participation is voluntary, that my data will remain confidential, and I consent to participate in this study	18	Female	Undergraduate student	Other work	Rural	500-1000 $	No	No	I don’t regularly visit a specialized physician	I don’t regularly visit a specialized physician	0	40-60	Woman	No	No	No preference	No	4	4	4	4	4	4	4	5	5	5	5	5	5	5	5	5	5	3	5	5	3	5	5	5	5	5	5	5	5	5	5	5
I have read and understood the information provided. I acknowledge that my participation is voluntary, that my data will remain confidential, and I consent to participate in this study	18	Male	Undergraduate student	Other work	Urban	> 3000 $	No	No	I don’t regularly visit a specialized physician	I don’t regularly visit a specialized physician	0	No preference	No preference	No	No	Private hospital	Yes	5	5	5	4	5	4	5	4	5	4	3	5	5	5	4	5	3	5	4	3	4	4	5	4	4	5	5	4	4	5	3	4
I have read and understood the information provided. I acknowledge that my participation is voluntary, that my data will remain confidential, and I consent to participate in this study	18	Male	Undergraduate student	Other work	Rural	1000-3000 $	Yes	No	I don’t regularly visit a specialized physician	I don’t regularly visit a specialized physician	0	No preference	No preference	No	No	No preference	Yes	5	5	5	5	5	4	5	5	5	5	4	5	5	5	5	3	3	5	5	5	5	5	5	5	5	5	5	5	5	5	5	3
I have read and understood the information provided. I acknowledge that my participation is voluntary, that my data will remain confidential, and I consent to participate in this study	19	Female	Undergraduate student	Other work	Rural	500-1000 $	No	No	I don’t regularly visit a specialized physician	I don’t regularly visit a specialized physician	0	40-60	Man	No	No	No preference	Yes	4	3	5	5	5	4	5	3	3	4	2	4	2	4	5	4	5	5	3	4	5	4	4	5	5	4	5	4	5	5	5	5
I have read and understood the information provided. I acknowledge that my participation is voluntary, that my data will remain confidential, and I consent to participate in this study	18	Male	Undergraduate student	Other work	Rural	1000-3000 $	Yes	No	I don’t regularly visit a specialized physician	I don’t regularly visit a specialized physician	0	<40	No preference	Yes	Yes	Private hospital	Yes	5	5	5	5	5	5	5	5	5	5	5	5	5	5	5	4	4	5	5	5	3	5	5	5	5	5	5	5	5	5	5	5
I have read and understood the information provided. I acknowledge that my participation is voluntary, that my data will remain confidential, and I consent to participate in this study	18	Female	Undergraduate student	Other work	Rural	500-1000 $	Yes	No	I don’t regularly visit a specialized physician	I don’t regularly visit a specialized physician	0	No preference	Man	No	Yes	Private hospital	Yes	5	5	5	5	5	4	4	5	5	5	5	5	5	4	5	5	5	5	5	4	5	4	5	5	5	5	5	4	4	4	5	5
I have read and understood the information provided. I acknowledge that my participation is voluntary, that my data will remain confidential, and I consent to participate in this study	19	Female	Undergraduate student	Other work	Urban	1000-3000 $	Yes	Yes	Male	Every 6 months	50	No preference	Woman	No	No	Private hospital	Yes	4	4	4	4	4	4	3	3	3	5	3	4	5	4	4	3	3	3	4	3	4	4	5	4	5	4	4	4	4	4	3	4
I have read and understood the information provided. I acknowledge that my participation is voluntary, that my data will remain confidential, and I consent to participate in this study	18	Female	Undergraduate student	Healthcare and Social Services	Urban	250-500 $	No	Yes	Female	Every 12 months	40	<40	Woman	No	No	No preference	Yes	4	3	5	4	5	4	4	4	4	4	3	5	5	4	4	4	4	3	5	3	4	3	5	5	5	4	4	3	3	3	4	4
I have read and understood the information provided. I acknowledge that my participation is voluntary, that my data will remain confidential, and I consent to participate in this study	18	Female	Undergraduate student	Other work	Urban	250-500 $	No	Yes	Female	Every 3 months	40	No preference	No preference	No	No	Private hospital	Yes	5	5	5	5	5	5	4	5	4	5	5	4	5	4	5	4	4	3	5	5	5	5	5	5	5	4	5	5	5	5	5	4
I have read and understood the information provided. I acknowledge that my participation is voluntary, that my data will remain confidential, and I consent to participate in this study	21	Female	Undergraduate student	Education and Public Services	Urban	500-1000 $	No	Yes	Male	Every 6 months	50	40-60	Man	No	No	Private hospital	No	4	4	4	4	4	4	3	5	5	5	5	5	5	5	5	5	4	5	5	5	5	5	5	5	5	5	5	5	5	5	4	5
I have read and understood the information provided. I acknowledge that my participation is voluntary, that my data will remain confidential, and I consent to participate in this study	18	Female	Undergraduate student	Other work	Urban	500-1000 $	Yes	Yes	I don’t regularly visit a specialized physician	I don’t regularly visit a specialized physician	0	No preference	No preference	No	No	No preference	Yes	5	5	5	5	5	5	5	4	5	5	5	5	5	5	5	5	4	5	5	5	5	5	5	5	5	4	5	4	4	4	4	4
I have read and understood the information provided. I acknowledge that my participation is voluntary, that my data will remain confidential, and I consent to participate in this study	20	Female	Undergraduate student	Other work	Rural	500-1000 $	Yes	Yes	Female	Every 6 months	50	No preference	Woman	No	No	No preference	Yes	5	5	5	5	5	5	5	5	5	5	5	3	5	5	5	5	5	5	5	5	5	5	5	5	5	5	4	5	5	5	5	5
I have read and understood the information provided. I acknowledge that my participation is voluntary, that my data will remain confidential, and I consent to participate in this study	19	Female	Undergraduate student	Other work	Urban	250-500 $	Yes	No	Female	Every 6 months	62	40-60	No preference	No	No	No preference	Yes	5	4	5	4	4	5	3	4	4	5	3	4	4	3	3	4	4	5	4	5	5	5	4	3	5	4	4	4	4	5	4	3
I have read and understood the information provided. I acknowledge that my participation is voluntary, that my data will remain confidential, and I consent to participate in this study	20	Female	Undergraduate student	Education and Public Services	Urban	< 250 $	Yes	No	I don’t regularly visit a specialized physician	I don’t regularly visit a specialized physician	0	<40	Woman	Yes	Yes	Private hospital	Yes	4	4	4	5	5	5	3	2	5	5	5	5	5	4	4	5	4	5	5	5	5	4	5	5	5	5	5	4	5	5	5	5
I have read and understood the information provided. I acknowledge that my participation is voluntary, that my data will remain confidential, and I consent to participate in this study	19	Female	Undergraduate student	Other work	Rural	500-1000 $	Yes	No	I don’t regularly visit a specialized physician	I don’t regularly visit a specialized physician	0	>60	Woman	No	No	Private hospital	Yes	5	5	5	5	5	5	5	3	3	4	3	4	5	5	4	5	3	3	4	4	4	3	5	3	5	4	5	4	3	4	5	5
I have read and understood the information provided. I acknowledge that my participation is voluntary, that my data will remain confidential, and I consent to participate in this study	20	Female	Undergraduate student	Other work	Urban	1000-3000 $	No	No	I don’t regularly visit a specialized physician	I don’t regularly visit a specialized physician	0	No preference	Woman	No	No	No preference	Yes	5	5	5	5	5	5	5	5	5	5	5	5	5	5	5	5	5	5	5	5	5	5	5	5	5	5	5	5	5	5	5	5
I have read and understood the information provided. I acknowledge that my participation is voluntary, that my data will remain confidential, and I consent to participate in this study	21	Female	Undergraduate student	Other work	Urban	500-1000 $	No	No	I don’t regularly visit a specialized physician	I don’t regularly visit a specialized physician	0	40-60	No preference	Yes	No	Private hospital	Yes	5	5	5	5	5	3	5	5	1	5	3	5	5	3	3	3	3	3	5	3	3	3	3	3	5	3	5	5	5	5	3	4
I have read and understood the information provided. I acknowledge that my participation is voluntary, that my data will remain confidential, and I consent to participate in this study	19	Female	Undergraduate student	Other work	Urban	500-1000 $	No	No	I don’t regularly visit a specialized physician	I don’t regularly visit a specialized physician	0	40-60	No preference	No	Yes	Private hospital	No	5	5	5	5	5	5	5	5	5	5	5	5	5	5	5	5	5	5	5	5	5	5	5	5	5	5	5	5	5	5	5	5
I have read and understood the information provided. I acknowledge that my participation is voluntary, that my data will remain confidential, and I consent to participate in this study	20	Female	Undergraduate student	Other work	Urban	250-500 $	Yes	Yes	Male	Every 12 months	50	No preference	No preference	No	No	Private hospital	No	3	3	3	3	2	3	3	4	4	4	4	2	3	3	4	4	4	4	4	4	4	4	4	4	4	4	4	2	2	2	2	5
I have read and understood the information provided. I acknowledge that my participation is voluntary, that my data will remain confidential, and I consent to participate in this study	19	Female	Undergraduate student	Healthcare and Social Services	Urban	250-500 $	Yes	No	I don’t regularly visit a specialized physician	I don’t regularly visit a specialized physician	0	No preference	No preference	No	No	Private hospital	Yes	5	4	5	5	5	5	5	5	5	5	4	5	5	5	5	5	5	5	5	5	5	5	5	5	5	5	5	5	4	5	3	5
I have read and understood the information provided. I acknowledge that my participation is voluntary, that my data will remain confidential, and I consent to participate in this study	19	Female	Undergraduate student	Other work	Urban	250-500 $	No	No	I don’t regularly visit a specialized physician	I don’t regularly visit a specialized physician	0	No preference	Woman	No	No	No preference	Yes	5	5	5	5	5	4	5	5	5	5	1	5	5	5	3	5	3	3	4	3	3	5	4	4	5	1	5	4	4	4	3	4
I have read and understood the information provided. I acknowledge that my participation is voluntary, that my data will remain confidential, and I consent to participate in this study	24	Female	Medical degree (MD)	Healthcare and Social Services	Urban	1000-3000 $	Yes	Yes	Male	Every 6 months		40-60	No preference	No	Yes	Private hospital	Yes	5	5	5	5	5	5	5	5	5	5	5	5	4	4	5	4	4	4	4	4	5	4	4	4	4	5	4	5	5	4	5	4
I have read and understood the information provided. I acknowledge that my participation is voluntary, that my data will remain confidential, and I consent to participate in this study	18	Female	Undergraduate student	Healthcare and Social Services	Urban	500-1000 $	Yes	No	I don’t regularly visit a specialized physician	I don’t regularly visit a specialized physician	0	40-60	Man	No	No	Private hospital	Yes	4	4	4	4	4	4	3	4	3	4	2	4	3	4	2	4	4	4	4	4	4	4	4	4	4	3	4	4	4	4	2	4
I have read and understood the information provided. I acknowledge that my participation is voluntary, that my data will remain confidential, and I consent to participate in this study	20	Female	Undergraduate student	Other work	Rural	250-500 $	No	No	I don’t regularly visit a specialized physician	I don’t regularly visit a specialized physician	0	No preference	No preference	No	No	No preference	No	4	4	4	4	4	4	4	3	3	4	3	4	4	4	4	4	4	4	4	4	4	3	4	4	4	3	4	4	4	4	4	3
I have read and understood the information provided. I acknowledge that my participation is voluntary, that my data will remain confidential, and I consent to participate in this study	20	Female	Undergraduate student	Healthcare and Social Services	Urban	500-1000 $	Yes	No	I don’t regularly visit a specialized physician	I don’t regularly visit a specialized physician	0	No preference	No preference	No	No	Private hospital	Yes	5	5	5	5	5	5	3	4	3	5	3	4	4	4	4	5	4	4	5	3	4	5	5	5	5	4	4	4	4	5	5	5
I have read and understood the information provided. I acknowledge that my participation is voluntary, that my data will remain confidential, and I consent to participate in this study	19	Female	Undergraduate student	Other work	Rural	250-500 $	No	Yes	Male	I don’t regularly visit a specialized physician	50	40-60	Man	No	No	Private hospital	Yes	5	5	5	5	5	5	5	5	5	5	3	4	5	5	5	5	5	3	5	5	5	5	4	5	5	5	5	5	5	5	5	5
I have read and understood the information provided. I acknowledge that my participation is voluntary, that my data will remain confidential, and I consent to participate in this study	18	Female	Undergraduate student	Other work	Urban	1000-3000 $	Yes	No	I don’t regularly visit a specialized physician	I don’t regularly visit a specialized physician	0	No preference	Woman	Yes	Yes	No preference	Yes	5	5	5	5	3	5	4	5	4	5	5	5	5	5	5	5	5	3	5	3	5	5	5	5	5	5	5	5	4	5	5	5
I have read and understood the information provided. I acknowledge that my participation is voluntary, that my data will remain confidential, and I consent to participate in this study	19	Female	Undergraduate student	Healthcare and Social Services	Urban	250-500 $	Yes	No	I don’t regularly visit a specialized physician	I don’t regularly visit a specialized physician	0	<40	Woman	No	Yes	No preference	Yes	5	5	5	5	5	5	5	5	5	5	5	5	5	5	5	5	5	5	5	5	5	5	5	5	5	5	5	5	5	5	5	5
I have read and understood the information provided. I acknowledge that my participation is voluntary, that my data will remain confidential, and I consent to participate in this study	19	Female	Undergraduate student	Other work	Urban	1000-3000 $	Yes	No	I don’t regularly visit a specialized physician	I don’t regularly visit a specialized physician		No preference	Woman	No	Yes	Private hospital	Yes	5	4	4	4	4	4	3	1	3	5	4	5	5	4	5	5	4	4	5	5	5	5	5	4	5	5	5	4	5	5	5	4
I have read and understood the information provided. I acknowledge that my participation is voluntary, that my data will remain confidential, and I consent to participate in this study	18	Female	Undergraduate student	Other work	Rural	500-1000 $	No	No	I don’t regularly visit a specialized physician	I don’t regularly visit a specialized physician		No preference	Woman	No	Yes	Private hospital	Yes	5	5	5	5	5	5	5	5	5	5	5	5	5	5	5	5	5	5	5	5	5	5	5	5	5	5	5	5	5	5	5	5
I have read and understood the information provided. I acknowledge that my participation is voluntary, that my data will remain confidential, and I consent to participate in this study	20	Female	Undergraduate student	Other work	Rural	1000-3000 $	Yes	No	I don’t regularly visit a specialized physician	I don’t regularly visit a specialized physician	0	40-60	Man	No	No	Private hospital	Yes	4	5	5	4	4	5	4	2	3	3	3	3	3	3	3	4	4	3	3	4	3	3	1	3	3	2	3	3	3	4	2	4
I have read and understood the information provided. I acknowledge that my participation is voluntary, that my data will remain confidential, and I consent to participate in this study	19	Female	Undergraduate student	Healthcare and Social Services	Rural	250-500 $	No	Yes	Male	Every 6 months	50	40-60	Man	No	No	No preference	Yes	4	5	5	4	5	5	5	5	5	5	5	5	5	5	5	5	5	4	5	5	4	5	5	4	5	5	5	5	5	5	5	5
I have read and understood the information provided. I acknowledge that my participation is voluntary, that my data will remain confidential, and I consent to participate in this study	18	Female	Undergraduate student	Other work	Rural	500-1000 $	Yes	No	I don’t regularly visit a specialized physician	I don’t regularly visit a specialized physician	0	<40	No preference	No	No	Private hospital	Yes	4	4	4	4	4	4	4	4	4	4	4	4	4	4	4	4	4	4	4	5	4	4	4	4	4	4	4	4	4	4	4	4
I have read and understood the information provided. I acknowledge that my participation is voluntary, that my data will remain confidential, and I consent to participate in this study	19	Female	Undergraduate student	Other work	Rural	500-1000 $	No	No	I don’t regularly visit a specialized physician	I don’t regularly visit a specialized physician	0	40-60	No preference	No	No	Private hospital	Yes	5	5	5	5	5	4	4	5	5	5	3	5	4	4	5	5	4	4	5	5	5	4	5	5	5	5	4	5	4	5	4	4
I have read and understood the information provided. I acknowledge that my participation is voluntary, that my data will remain confidential, and I consent to participate in this study	20	Male	Undergraduate student	Education and Public Services	Urban	250-500 $	Yes	Yes	I don’t regularly visit a specialized physician	Every 3 months		40-60	No preference	No	No	No preference	No	4	4	4	4	4	4	4	3	4	4	4	4	4	4	4	4	4	4	4	4	4	4	4	4	4	4	4	4	4	4	4	3
I have read and understood the information provided. I acknowledge that my participation is voluntary, that my data will remain confidential, and I consent to participate in this study	18	Female	Undergraduate student	Other work	Urban	500-1000 $	No	No	I don’t regularly visit a specialized physician	I don’t regularly visit a specialized physician	0	No preference	Woman	No	No	Private hospital	No	4	4	5	4	4	5	5	3	5	5	4	5	5	5	4	5	3	3	4	4	5	5	5	5	5	5	4	4	4	4	4	5
I have read and understood the information provided. I acknowledge that my participation is voluntary, that my data will remain confidential, and I consent to participate in this study	18	Female	Undergraduate student	Other work	Rural	500-1000 $	Yes	No	I don’t regularly visit a specialized physician	I don’t regularly visit a specialized physician	0	40-60	No preference	No	Yes	No preference	Yes	5	5	5	5	5	5	5	5	5	5	5	5	5	5	5	5	5	5	5	5	5	5	5	5	5	5	5	5	5	5	5	5
I have read and understood the information provided. I acknowledge that my participation is voluntary, that my data will remain confidential, and I consent to participate in this study	20	Female	Undergraduate student	Healthcare and Social Services	Urban	500-1000 $	No	No	Male	I don’t regularly visit a specialized physician	0	No preference	No preference	No	No	Private hospital	Yes	4	4	4	4	4	4	2	3	4	4	3	3	4	4	4	4	3	4	5	2	4	4	4	4	4	4	4	4	4	4	3	4
I have read and understood the information provided. I acknowledge that my participation is voluntary, that my data will remain confidential, and I consent to participate in this study	19	Female	Undergraduate student	Other work	Urban	< 250 $	No	Yes	Male	Every 12 months	60	40-60	Man	No	Yes	Private hospital	Yes	5	5	5	5	5	5	5	5	5	5	5	5	5	5	5	5	5	5	5	5	5	5	5	5	5	5	5	5	5	5	5	5
I have read and understood the information provided. I acknowledge that my participation is voluntary, that my data will remain confidential, and I consent to participate in this study	19	Female	Undergraduate student	Other work	Rural	500-1000 $	No	No	I don’t regularly visit a specialized physician	I don’t regularly visit a specialized physician	0	40-60	No preference	No	No	Private hospital	Yes	5	5	5	5	5	4	4	4	4	4	3	4	4	4	4	5	3	4	5	5	5	5	5	5	5	3	5	4	4	5	4	4
I have read and understood the information provided. I acknowledge that my participation is voluntary, that my data will remain confidential, and I consent to participate in this study	19	Female	Undergraduate student	Other work	Rural	250-500 $	No	No	I don’t regularly visit a specialized physician	I don’t regularly visit a specialized physician	0	No preference	No preference	No	Yes	No preference	Yes	4	4	4	4	4	4	4	4	4	4	3	4	4	4	4	4	4	4	4	4	4	4	4	4	4	4	4	4	4	4	4	4
I have read and understood the information provided. I acknowledge that my participation is voluntary, that my data will remain confidential, and I consent to participate in this study	18	Female	Undergraduate student	Education and Public Services	Urban	1000-3000 $	No	No	I don’t regularly visit a specialized physician	I don’t regularly visit a specialized physician	0	40-60	No preference	No	No	No preference	Yes	5	5	5	5	5	5	5	5	5	5	4	5	5	5	5	4	3	4	5	3	5	5	5	4	5	5	5	5	5	5	5	4
I have read and understood the information provided. I acknowledge that my participation is voluntary, that my data will remain confidential, and I consent to participate in this study	19	Female	Undergraduate student	Healthcare and Social Services	Urban	500-1000 $	No	No	I don’t regularly visit a specialized physician	I don’t regularly visit a specialized physician	0	No preference	Woman	Yes	Yes	No preference	No	5	5	5	5	5	5	4	5	5	5	5	5	5	5	5	5	5	5	5	5	5	5	5	5	5	5	5	5	4	5	5	5
I have read and understood the information provided. I acknowledge that my participation is voluntary, that my data will remain confidential, and I consent to participate in this study	18	Female	Undergraduate student	Other work	Urban	> 3000 $	Yes	No	I don’t regularly visit a specialized physician	I don’t regularly visit a specialized physician	0	No preference	No preference	No	No	No preference	Yes	5	5	5	4	5	5	5	5	5	5	3	5	5	4	5	5	4	5	5	5	5	3	5	5	5	5	5	4	4	4	3	3
I have read and understood the information provided. I acknowledge that my participation is voluntary, that my data will remain confidential, and I consent to participate in this study	19	Female	Undergraduate student	Other work	Urban	1000-3000 $	No	No	I don’t regularly visit a specialized physician	I don’t regularly visit a specialized physician	0	No preference	No preference	No	No	Private hospital	Yes	5	5	5	5	5	5	5	5	5	5	4	5	5	5	5	4	3	5	5	5	5	5	5	5	5	5	5	5	5	5	3	5
I have read and understood the information provided. I acknowledge that my participation is voluntary, that my data will remain confidential, and I consent to participate in this study	19	Female	Undergraduate student	Other work	Urban	> 3000 $	Yes	No	Male	Every 6 months		40-60	No preference	No	No	No preference	Yes	5	4	5	5	5	5	4	4	4	5	4	4	5	5	4	4	3	4	3	4	5	5	5	5	5	4	1	4	4	5	5	5
I have read and understood the information provided. I acknowledge that my participation is voluntary, that my data will remain confidential, and I consent to participate in this study	18	Male	Undergraduate student	Other work	Rural	250-500 $	No	No	I don’t regularly visit a specialized physician	I don’t regularly visit a specialized physician	0	<40	No preference	No	Yes	No preference	Yes	5	4	4	4	4	3	4	3	4	5	1	5	5	5	3	5	4	5	5	5	5	4	4	5	5	4	5	5	5	5	5	5
I have read and understood the information provided. I acknowledge that my participation is voluntary, that my data will remain confidential, and I consent to participate in this study	19	Female	Undergraduate student	Healthcare and Social Services	Village	< 250 $	No	No	I don’t regularly visit a specialized physician	I don’t regularly visit a specialized physician	0	<40	No preference	No	No	Private hospital	Yes	3	4	3	3	3	4	4	3	4	4	3	4	3	3	1	3	3	4	3	3	3	3	4	3	4	4	4	4	4	4	4	3
I have read and understood the information provided. I acknowledge that my participation is voluntary, that my data will remain confidential, and I consent to participate in this study	19	Female	Undergraduate student	Other work	Rural	250-500 $	Yes	No	I don’t regularly visit a specialized physician	I don’t regularly visit a specialized physician	0	40-60	Woman	Yes	No	Private hospital	No	5	5	5	5	5	5	5	5	5	5	5	5	5	5	5	5	5	5	5	5	5	5	5	5	5	5	5	5	5	5	5	5
I have read and understood the information provided. I acknowledge that my participation is voluntary, that my data will remain confidential, and I consent to participate in this study	19	Female	Undergraduate student	Education and Public Services	Rural	250-500 $	Yes	No	I don’t regularly visit a specialized physician	I don’t regularly visit a specialized physician	0	No preference	Woman	No	Yes	Private hospital	Yes	5	4	3	5	4	5	5	5	5	4	3	5	3	4	5	4	3	5	3	5	4	5	4	5	5	4	5	5	4	4	5	5
I have read and understood the information provided. I acknowledge that my participation is voluntary, that my data will remain confidential, and I consent to participate in this study	20	Male	Undergraduate student	Education and Public Services	Urban	250-500 $	No	No	I don’t regularly visit a specialized physician	I don’t regularly visit a specialized physician	0	40-60	No preference	No	Yes	Private hospital	Yes	4	3	5	4	4	5	3	5	4	4	5	5	4	4	4	5	4	5	4	4	4	4	4	5	4	4	4	4	4	4	5	5
I have read and understood the information provided. I acknowledge that my participation is voluntary, that my data will remain confidential, and I consent to participate in this study	19	Female	Undergraduate student	Other work	Rural	< 250 $	No	No	I don’t regularly visit a specialized physician	I don’t regularly visit a specialized physician		<40	No preference	No	Yes	No preference	Yes	4	3	4	5	5	5	5	5	3	5	3	5	5	4	4	5	4	5	5	3	3	3	5	5	5	5	5	4	3	4	3	3
I have read and understood the information provided. I acknowledge that my participation is voluntary, that my data will remain confidential, and I consent to participate in this study	25	Female	Medical degree (MD)	Healthcare and Social Services	Rural	500-1000 $	No	No	Male	Every 12 months	40	40-60	No preference	No	No	Private hospital	Yes	4	4	4	4	4	3	2	3	4	3	4	4	2	4	4	4	3	3	4	3	3	4	4	4	4	4	4	4	4	4	4	4
I have read and understood the information provided. I acknowledge that my participation is voluntary, that my data will remain confidential, and I consent to participate in this study	23	Male	Undergraduate student	Other work	Urban	250-500 $	Yes	No	I don’t regularly visit a specialized physician	I don’t regularly visit a specialized physician	0	No preference	No preference	No	No	Private hospital	Yes	4	5	5	4	5	5	5	4	5	4	3	5	5	4	5	4	5	3	4	5	5	3	5	5	5	5	5	5	5	4	5	5
I have read and understood the information provided. I acknowledge that my participation is voluntary, that my data will remain confidential, and I consent to participate in this study	19	Female	Undergraduate student	Education and Public Services	Urban	500-1000 $	Yes	Yes	Female	Every 6 months	45	No preference	Woman	No	Yes	Private hospital	Yes	5	4	5	4	5	5	5	5	4	5	4	4	4	5	5	4	3	5	5	4	4	4	5	5	5	4	4	4	4	5	5	4
I have read and understood the information provided. I acknowledge that my participation is voluntary, that my data will remain confidential, and I consent to participate in this study	18	Female	Undergraduate student	Other work	Urban	< 250 $	Yes	No	Male	I don’t regularly visit a specialized physician	0	No preference	No preference	No	Yes	No preference	Yes	4	5	4	4	4	4	5	4	4	4	4	4	5	4	4	5	4	5	4	4	4	3	5	5	4	4	3	4	3	4	3	4
I have read and understood the information provided. I acknowledge that my participation is voluntary, that my data will remain confidential, and I consent to participate in this study	19	Female	Undergraduate student	Other work	Urban	1000-3000 $	Yes	No	I don’t regularly visit a specialized physician	I don’t regularly visit a specialized physician	0	40-60	Woman	No	No	Private hospital	Yes	4	4	4	4	4	5	5	5	5	5	3	4	4	5	5	5	3	5	5	5	4	5	4	5	5	5	5	4	4	5	5	5
I have read and understood the information provided. I acknowledge that my participation is voluntary, that my data will remain confidential, and I consent to participate in this study	19	Male	Undergraduate student	Healthcare and Social Services	Rural	< 250 $	Yes	No	I don’t regularly visit a specialized physician	I don’t regularly visit a specialized physician		No preference	Man	Yes	Yes	Private hospital	Yes	5	5	5	5	5	5	5	5	5	5	3	5	5	5	5	5	3	4	5	5	5	5	5	5	5	5	5	5	5	5	5	5
I have read and understood the information provided. I acknowledge that my participation is voluntary, that my data will remain confidential, and I consent to participate in this study	19	Female	Undergraduate student	Other work	Rural	500-1000 $	Yes	No	I don’t regularly visit a specialized physician	I don’t regularly visit a specialized physician	0	40-60	Man	Yes	Yes	Private hospital	Yes	4	3	5	5	5	5	4	1	5	5	3	5	5	5	5	5	3	5	5	5	5	5	5	5	5	5	4	4	4	3	3	4
I have read and understood the information provided. I acknowledge that my participation is voluntary, that my data will remain confidential, and I consent to participate in this study	19	Female	Undergraduate student	Other work	Rural	250-500 $	Yes	No	I don’t regularly visit a specialized physician	I don’t regularly visit a specialized physician	0	<40	Woman	No	Yes	Private hospital	Yes	5	4	5	5	5	5	4	4	5	4	3	5	5	3	4	5	3	5	5	5	5	5	5	5	5	5	5	5	4	5	5	5
I have read and understood the information provided. I acknowledge that my participation is voluntary, that my data will remain confidential, and I consent to participate in this study	20	Male	Undergraduate student	Other work	Urban	250-500 $	Yes	Yes	Male	I don’t regularly visit a specialized physician	0	No preference	No preference	Yes	Yes	Private hospital	Yes	2	1	2	2	2	1	1	1	2	1	3	1	2	2	1	2	2	1	2	3	2	2	3	2	2	2	2	2	2	2	2	1
I have read and understood the information provided. I acknowledge that my participation is voluntary, that my data will remain confidential, and I consent to participate in this study	18	Female	Undergraduate student	Other work	Rural	500-1000 $	Yes	No	I don’t regularly visit a specialized physician	I don’t regularly visit a specialized physician	0	No preference	No preference	No	No	Private hospital	Yes	4	4	4	4	4	4	4	4	5	5	3	4	5	4	4	4	3	5	5	5	5	4	5	5	5	5	5	4	4	4	4	4
I have read and understood the information provided. I acknowledge that my participation is voluntary, that my data will remain confidential, and I consent to participate in this study	19	Female	Undergraduate student	Other work	Rural	500-1000 $	No	Yes	Male	Every 12 months	48	No preference	No preference	Yes	Yes	No preference	Yes	5	4	5	4	5	3	4	4	4	4	4	4	5	5	4	5	3	5	5	3	3	4	5	5	5	4	5	4	4	3	3	4
I have read and understood the information provided. I acknowledge that my participation is voluntary, that my data will remain confidential, and I consent to participate in this study	19	Male	Undergraduate student	Other work	Rural	< 250 $	Yes	No	I don’t regularly visit a specialized physician	I don’t regularly visit a specialized physician	0	40-60	Man	No	Yes	No preference	Yes	4	4	5	5	5	4	5	5	5	5	4	5	5	5	5	5	5	5	5	5	5	5	5	5	5	5	4	3	5	5	5	5
I have read and understood the information provided. I acknowledge that my participation is voluntary, that my data will remain confidential, and I consent to participate in this study	19	Female	Undergraduate student	Healthcare and Social Services	Urban	500-1000 $	No	No	I don’t regularly visit a specialized physician	I don’t regularly visit a specialized physician	0	No preference	Woman	No	Yes	No preference	Yes	4	4	5	5	5	5	4	5	5	5	3	4	5	4	4	4	3	4	5	4	5	4	5	5	5	5	4	4	4	4	2	4
I have read and understood the information provided. I acknowledge that my participation is voluntary, that my data will remain confidential, and I consent to participate in this study	34	Female	Bachelor’s degree	Healthcare and Social Services	Rural	500-1000 $	No	No	I don’t regularly visit a specialized physician	I don’t regularly visit a specialized physician	0	<40	Man	No	Yes	Private hospital	Yes	4	4	4	4	4	4	4	4	4	4	4	4	4	4	4	4	4	4	4	4	4	4	4	4	4	4	4	4	4	4	4	3
I have read and understood the information provided. I acknowledge that my participation is voluntary, that my data will remain confidential, and I consent to participate in this study	20	Male	Undergraduate student	Technical, Engineering, and Skilled Trades	Rural	500-1000 $	Yes	No	I don’t regularly visit a specialized physician	I don’t regularly visit a specialized physician	0	40-60	No preference	No	No	No preference	Yes	5	5	5	5	5	5	5	5	3	5	4	5	5	5	5	4	4	3	4	4	5	5	5	4	5	5	4	5	5	5	5	5
I have read and understood the information provided. I acknowledge that my participation is voluntary, that my data will remain confidential, and I consent to participate in this study	39	Female	Undergraduate student	Healthcare and Social Services	Urban	500-1000 $	No	Yes	Female	Every 6 months	45	No preference	No preference	No	No	Private hospital	Yes	4	4	4	4	4	4	4	4	4	4	4	4	4	4	4	4	4	4	4	4	4	4	4	4	4	4	4	4	4	4	4	4
I have read and understood the information provided. I acknowledge that my participation is voluntary, that my data will remain confidential, and I consent to participate in this study	23	Female	Undergraduate student	Healthcare and Social Services	Urban	1000-3000 $	Yes	No	I don’t regularly visit a specialized physician	I don’t regularly visit a specialized physician		40-60	No preference	No	No	Private hospital	Yes	5	5	5	5	5	3	4	5	5	5	5	5	5	4	5	5	4	5	4	5	5	5	4	4	4	3	4	4	4	5	4	4
I have read and understood the information provided. I acknowledge that my participation is voluntary, that my data will remain confidential, and I consent to participate in this study	31	Female	Bachelor’s degree	Healthcare and Social Services	Urban	500-1000 $	Yes	No	I don’t regularly visit a specialized physician	I don’t regularly visit a specialized physician	0	No preference	No preference	No	No	Private hospital	Yes	4	4	5	5	5	5	5	4	4	4	4	4	4	4	4	4	4	4	4	4	4	4	4	4	4	4	4	4	4	4	4	4
I have read and understood the information provided. I acknowledge that my participation is voluntary, that my data will remain confidential, and I consent to participate in this study	40	Male	Bachelor’s degree	Healthcare and Social Services	Urban	500-1000 $	No	No	I don’t regularly visit a specialized physician	I don’t regularly visit a specialized physician	0	40-60	No preference	No	No	Private hospital	Yes	5	5	5	4	5	5	4	4	4	4	3	4	4	4	4	4	4	3	4	4	4	4	4	4	4	4	5	4	5	4	4	3
I have read and understood the information provided. I acknowledge that my participation is voluntary, that my data will remain confidential, and I consent to participate in this study	40	Male	Master’s degree	Healthcare and Social Services	Urban	500-1000 $	Yes	No	Male	Every 6 months	60	40-60	No preference	No	No	No preference	Yes	4	4	4	4	4	5	5	5	5	5	5	5	5	5	5	5	5	5	5	5	5	5	5	5	5	5	5	4	3	5	5	3
I have read and understood the information provided. I acknowledge that my participation is voluntary, that my data will remain confidential, and I consent to participate in this study	42	Female	Medical degree (MD)	Healthcare and Social Services	Rural	500-1000 $	No	Yes	Female	Every 3 months	45	40-60	No preference	No	No	Private hospital	No	4	4	4	4	4	4	4	3	3	3	2	2	3	3	2	3	2	2	3	3	3	2	3	2	3	2	1	5	5	5	5	3
I have read and understood the information provided. I acknowledge that my participation is voluntary, that my data will remain confidential, and I consent to participate in this study	44	Female	Bachelor’s degree	Business, Finance, and Administration	Urban	250-500 $	No	Yes	Male	Every 3 months	60	40-60	No preference	No	Yes	No preference	No	3	3	3	3	3	3	3	4	4	4	4	4	4	4	4	4	4	4	4	4	4	4	4	4	4	4	4	4	4	4	4	4
I have read and understood the information provided. I acknowledge that my participation is voluntary, that my data will remain confidential, and I consent to participate in this study	39	Female	Bachelor’s degree	Healthcare and Social Services	Urban	1000-3000 $	No	No	I don’t regularly visit a specialized physician	I don’t regularly visit a specialized physician	0	No preference	No preference	No	No	No preference	Yes	5	5	5	5	5	5	3	5	5	5	3	5	5	5	4	4	4	5	5	5	5	5	5	5	5	5	5	5	5	5	5	5
I have read and understood the information provided. I acknowledge that my participation is voluntary, that my data will remain confidential, and I consent to participate in this study	39	Female	Bachelor’s degree	Other work	Urban	500-1000 $	No	No	I don’t regularly visit a specialized physician	I don’t regularly visit a specialized physician		No preference	No preference	No	Yes	No preference	No	4	3	4	4	4	4	3	4	3	4	3	4	4	4	4	4	4	4	4	4	4	4	4	4	4	4	4	4	4	4	4	4
I have read and understood the information provided. I acknowledge that my participation is voluntary, that my data will remain confidential, and I consent to participate in this study	47	Male	Bachelor’s degree	Technical, Engineering, and Skilled Trades	Rural	500-1000 $	No	No	Male	I don’t regularly visit a specialized physician	60	No preference	No preference	No	No	No preference	No	5	5	5	5	5	5	5	5	5	5	5	5	5	5	5	5	5	5	5	5	5	5	5	5	5	5	5	5	5	5	5	5
I don't agree
I don't agree
I have read and understood the information provided. I acknowledge that my participation is voluntary, that my data will remain confidential, and I consent to participate in this study	45	Female	Middle & High school	Technical, Engineering, and Skilled Trades	Urban	< 250 $	Yes	Yes	Female	Every 6 months		No preference	No preference	No	No	No preference	No	5	5	5	5	5	5	5	5	5	5	5	5	5	5	5	5	1	5	5	5	5	5	5	5	5	5	5	5	5	5	5	5
I have read and understood the information provided. I acknowledge that my participation is voluntary, that my data will remain confidential, and I consent to participate in this study	39	Female	Undergraduate student	Healthcare and Social Services	Urban	500-1000 $	Yes	Yes	Male	I don’t regularly visit a specialized physician	45	40-60	No preference	No	Yes	Private hospital	Yes	4	4	4	4	4	4	4	4	4	4	4	4	4	4	4	4	4	4	4	4	4	4	4	4	4	4	4	4	4	4	4	4
I have read and understood the information provided. I acknowledge that my participation is voluntary, that my data will remain confidential, and I consent to participate in this study	49	Female	Bachelor’s degree	Technical, Engineering, and Skilled Trades	Urban	250-500 $	No	Yes	Male	Every 6 months	55	40-60	Man	No	Yes	Private hospital	Yes	5	4	4	4	5	4	3	5	4	4	4	5	5	5	4	4	4	3	4	3	3	3	4	5	4	3	3	3	3	3	3	3
I have read and understood the information provided. I acknowledge that my participation is voluntary, that my data will remain confidential, and I consent to participate in this study	55	Female	Bachelor’s degree	Healthcare and Social Services	Urban	500-1000 $	No	Yes	Male	Every 3 months	50	No preference	Man	Yes	Yes	No preference	Yes	4	5	4	4	4	5	5	5	5	5	5	5	5	5	5	5	4	4	5	4	4	5	4	5	5	4	5	4	4	3	3	5
I have read and understood the information provided. I acknowledge that my participation is voluntary, that my data will remain confidential, and I consent to participate in this study	43	Female	Bachelor’s degree	Business, Finance, and Administration	Urban	500-1000 $	Yes	No	I don’t regularly visit a specialized physician	I don’t regularly visit a specialized physician	0	40-60	Man	No	Yes	Private hospital	Yes	4	4	4	4	4	4	4	4	4	4	4	4	4	4	4	4	4	4	4	4	4	4	4	4	4	4	4	4	4	4	4	4
I have read and understood the information provided. I acknowledge that my participation is voluntary, that my data will remain confidential, and I consent to participate in this study	49	Female	Bachelor’s degree	Healthcare and Social Services	Urban	500-1000 $	Yes	Yes	Female	Every 12 months	50	40-60	No preference	Yes	Yes	Private hospital	Yes	4	4	4	4	4	4	4	4	4	4	4	4	4	4	4	4	4	4	4	4	4	4	4	4	4	4	4	4	4	4	4	4
I have read and understood the information provided. I acknowledge that my participation is voluntary, that my data will remain confidential, and I consent to participate in this study	33	Female	Master’s degree	Healthcare and Social Services	Urban	500-1000 $	No	Yes	I don’t regularly visit a specialized physician	I don’t regularly visit a specialized physician	0	<40	Man	Yes	Yes	Private hospital	Yes	5	5	5	5	5	5	5	5	5	5	5	5	5	5	5	5	5	5	5	5	5	5	5	5	5	5	5	5	5	5	5	5
I have read and understood the information provided. I acknowledge that my participation is voluntary, that my data will remain confidential, and I consent to participate in this study	25	Female	Bachelor’s degree	Education and Public Services	Urban	1000-3000 $	Yes	No	Male	I don’t regularly visit a specialized physician	0	No preference	Woman	Yes	No	No preference	Yes	5	3	5	4	5	5	3	5	5	5	5	4	5	4	5	5	3	4	5	4	5	5	5	5	5	5	3	5	4	5	4	4
I have read and understood the information provided. I acknowledge that my participation is voluntary, that my data will remain confidential, and I consent to participate in this study	60	Female	Master’s degree	Healthcare and Social Services	Urban	500-1000 $	No	Yes	Male	Every 3 months	40	No preference	No preference	No	No	No preference	No	5	5	5	4	5	3	3	5	5	5	4	5	4	4	4	5	3	4	5	4	5	5	4	3	4	3	5	5	4	4	3	5
I have read and understood the information provided. I acknowledge that my participation is voluntary, that my data will remain confidential, and I consent to participate in this study	55	Female	Master’s degree	Business, Finance, and Administration	Urban	500-1000 $	Yes	Yes	Female	Every 12 months	60	40-60	No preference	No	No	Private hospital	Yes	5	5	5	5	5	3	3	5	5	5	5	5	5	5	5	5	5	5	5	5	5	5	5	5	5	5	5	4	4	4	4	5
I have read and understood the information provided. I acknowledge that my participation is voluntary, that my data will remain confidential, and I consent to participate in this study	55	Female	Master’s degree	Healthcare and Social Services	Urban	500-1000 $	Yes	Yes	Female	Every 6 months	45	No preference	No preference	Yes	No	Private hospital	Yes	5	5	5	5	5	5	3	5	5	5	5	5	5	5	5	3	3	5	5	3	3	5	5	5	5	5	5	4	3	5	5	5
I have read and understood the information provided. I acknowledge that my participation is voluntary, that my data will remain confidential, and I consent to participate in this study	34	Female	Middle & High school	Other work	Urban	250-500 $	Yes	No	I don’t regularly visit a specialized physician	I don’t regularly visit a specialized physician	0	<40	No preference	No	Yes	Private hospital	No	5	4	5	5	5	4	3	5	4	5	3	5	5	5	3	5	4	4	5	4	4	3	5	5	5	5	5	5	4	4	5	5
I have read and understood the information provided. I acknowledge that my participation is voluntary, that my data will remain confidential, and I consent to participate in this study	52	Female	Master’s degree	Healthcare and Social Services	Urban	500-1000 $	No	Yes	Female	Every 6 months		No preference	No preference	No	No	Private hospital	Yes	5	5	5	5	5	5	5	3	3	3	2	3	3	3	3	3	3	3	3	2	2	3	3	3	3	3	3	3	2	1	5	5
I have read and understood the information provided. I acknowledge that my participation is voluntary, that my data will remain confidential, and I consent to participate in this study	30	Female	Master’s degree	Healthcare and Social Services	Rural	1000-3000 $	Yes	Yes	Female	Every 6 months	45	No preference	No preference	No	Yes	Private hospital	Yes	5	5	5	5	5	5	5	5	3	5	5	5	5	5	5	5	5	5	5	5	5	4	5	5	5	5	5	5	5	5	5	5
I have read and understood the information provided. I acknowledge that my participation is voluntary, that my data will remain confidential, and I consent to participate in this study	32	Female	Master’s degree	Healthcare and Social Services	Rural	500-1000 $	Yes	Yes	Male	I don’t regularly visit a specialized physician	0	No preference	No preference	No	No	No preference	Yes	5	5	5	5	5	4	4	5	4	4	4	4	4	4	4	5	3	5	4	4	5	4	4	5	4	4	5	4	4	4	5	5
I have read and understood the information provided. I acknowledge that my participation is voluntary, that my data will remain confidential, and I consent to participate in this study	39	Male	Master’s degree	Healthcare and Social Services	Urban	1000-3000 $	Yes	No	I don’t regularly visit a specialized physician	I don’t regularly visit a specialized physician	0	40-60	No preference	No	No	No preference	Yes	5	5	5	5	5	4	5	4	4	5	5	5	4	5	5	5	4	4	5	4	4	4	4	4	4	3	4	4	4	4	4	4
I have read and understood the information provided. I acknowledge that my participation is voluntary, that my data will remain confidential, and I consent to participate in this study	22	Male	Undergraduate student	Healthcare and Social Services	Urban	500-1000 $	Yes	No	I don’t regularly visit a specialized physician	I don’t regularly visit a specialized physician	0	<40	Man	No	No	Private hospital	Yes	5	5	5	5	5	5	3	5	5	5	5	5	5	5	5	5	5	3	5	5	5	5	5	3	5	5	5	4	5	5	5	5
I have read and understood the information provided. I acknowledge that my participation is voluntary, that my data will remain confidential, and I consent to participate in this study	21	Female	Undergraduate student	Other work	Rural	< 250 $	Yes	No	I don’t regularly visit a specialized physician	I don’t regularly visit a specialized physician	0	<40	Man	No	Yes	Private hospital	Yes	5	5	5	5	5	4	4	5	5	5	5	5	5	5	5	4	4	5	4	5	5	3	5	5	3	4	4	4	4	4	4	4
I have read and understood the information provided. I acknowledge that my participation is voluntary, that my data will remain confidential, and I consent to participate in this study	63	Male	Master’s degree	Technical, Engineering, and Skilled Trades	Urban	500-1000 $	Yes	Yes	I don’t regularly visit a specialized physician	I don’t regularly visit a specialized physician	0	40-60	No preference	No	No	No preference	Yes	5	5	5	4	5	5	4	5	4	5	5	4	5	5	5	5	4	5	5	4	5	5	4	4	5	5	5	5	4	4	5	5
I don't agree
I have read and understood the information provided. I acknowledge that my participation is voluntary, that my data will remain confidential, and I consent to participate in this study	29	Female	Medical degree (MD)	Healthcare and Social Services	Urban	500-1000 $	Yes	Yes	Male	Every 12 months	50	40-60	No preference	No	No	Private hospital	Yes	5	5	5	5	5	5	5	5	5	5	5	5	5	5	5	5	5	5	5	5	5	5	5	5	5	5	5	5	5	5	5	5
I have read and understood the information provided. I acknowledge that my participation is voluntary, that my data will remain confidential, and I consent to participate in this study	23	Male	Medical degree (MD)	Healthcare and Social Services	Urban	< 250 $	Yes	Yes	I don’t regularly visit a specialized physician	I don’t regularly visit a specialized physician	0	40-60	No preference	No	No	Private hospital	Yes	5	5	5	5	5	4	4	5	5	5	5	5	5	5	5	5	5	5	5	5	5	5	5	5	5	5	4	5	5	5	5	5
I have read and understood the information provided. I acknowledge that my participation is voluntary, that my data will remain confidential, and I consent to participate in this study	42	Female	Bachelor’s degree	Healthcare and Social Services	Rural	500-1000 $	Yes	No	Male	I don’t regularly visit a specialized physician	0	40-60	No preference	No	Yes	No preference	Yes	5	5	5	5	5	5	5	5	5	5	5	5	5	5	5	5	5	5	5	5	5	5	5	5	5	5	5	5	5	5	5	5
I have read and understood the information provided. I acknowledge that my participation is voluntary, that my data will remain confidential, and I consent to participate in this study	35	Female	Doctorate (PhD…)	Healthcare and Social Services	Urban	1000-3000 $	Yes	Yes	Female	Every 12 months	45	No preference	No preference	No	No	Private hospital	Yes	5	5	5	5	5	5	4	5	5	5	4	5	5	5	5	5	5	5	5	5	5	5	5	5	5	5	5	5	4	5	3	4
I have read and understood the information provided. I acknowledge that my participation is voluntary, that my data will remain confidential, and I consent to participate in this study	25	Male	Undergraduate student	Healthcare and Social Services	Urban	250-500 $	No	No	I don’t regularly visit a specialized physician	I don’t regularly visit a specialized physician	0	No preference	No preference	Yes	No	Private hospital	Yes	4	4	4	4	3	4	3	4	4	4	4	4	4	5	4	4	4	5	4	4	4	4	5	4	4	4	4	4	4	4	5	4
I have read and understood the information provided. I acknowledge that my participation is voluntary, that my data will remain confidential, and I consent to participate in this study	24	Female	Bachelor’s degree	Healthcare and Social Services	Urban	1000-3000 $	No	Yes	Male	Every 12 months	45	No preference	No preference	No	No	Private hospital	No	1	1	1	1	1	1	1	2	2	2	2	2	2	2	2	2	3	2	3	2	2	2	2	2	2	2	2	2	2	3	2	2
I have read and understood the information provided. I acknowledge that my participation is voluntary, that my data will remain confidential, and I consent to participate in this study	24	Female	Medical degree (MD)	Healthcare and Social Services	Rural	1000-3000 $	Yes	Yes	I don’t regularly visit a specialized physician	Every 6 months		No preference	No preference	No	Yes	Private hospital	Yes	4	5	4	4	4	4	4	5	5	4	4	3	4	4	4	4	4	4	4	3	3	4	3	4	4	4	4	3	4	3	4	4
I have read and understood the information provided. I acknowledge that my participation is voluntary, that my data will remain confidential, and I consent to participate in this study	26	Male	Medical degree (MD)	Healthcare and Social Services	Urban	1000-3000 $	No	No	Male	Every 12 months	50	No preference	No preference	No	No	Private hospital	Yes	5	5	5	5	5	5	5	3	3	3	3	3	3	3	3	3	3	3	3	3	3	3	3	3	3	3	3	3	3	2	2	3
I have read and understood the information provided. I acknowledge that my participation is voluntary, that my data will remain confidential, and I consent to participate in this study	25	Female	Medical degree (MD)	Healthcare and Social Services	Urban	500-1000 $	No	No	I don’t regularly visit a specialized physician	I don’t regularly visit a specialized physician	0	No preference	No preference	No	No	No preference	Yes	5	5	5	5	5	5	5	5	5	5	5	5	5	5	5	5	5	5	5	5	5	5	5	5	5	5	5	5	5	5	5	5
I have read and understood the information provided. I acknowledge that my participation is voluntary, that my data will remain confidential, and I consent to participate in this study	34	Female	Medical degree (MD)	Healthcare and Social Services	Urban	> 3000 $	No	No	I don’t regularly visit a specialized physician	I don’t regularly visit a specialized physician	0	No preference	No preference	No	No	Private hospital	Yes	5	5	5	5	5	5	5	5	5	5	5	5	5	5	5	5	5	5	5	5	5	5	5	5	5	5	5	5	5	5	5	5
I have read and understood the information provided. I acknowledge that my participation is voluntary, that my data will remain confidential, and I consent to participate in this study	27	Female	Medical degree (MD)	Healthcare and Social Services	Urban	500-1000 $	No	No	Female	I don’t regularly visit a specialized physician		40-60	Woman	No	No	Private hospital	Yes	4	5	5	5	4	4	4	4	5	5	5	4	5	4	4	4	4	4	4	5	5	4	5	4	4	5	4	4	4	5	5	4
I have read and understood the information provided. I acknowledge that my participation is voluntary, that my data will remain confidential, and I consent to participate in this study	24	Male	Bachelor’s degree	Healthcare and Social Services	Urban	1000-3000 $	No	No	I don’t regularly visit a specialized physician	I don’t regularly visit a specialized physician	0	No preference	No preference	No	No	Private hospital	Yes	4	4	4	4	4	4	4	4	4	4	4	4	4	4	4	4	3	4	5	4	3	4	5	5	5	5	4	4	4	4	4	5
I have read and understood the information provided. I acknowledge that my participation is voluntary, that my data will remain confidential, and I consent to participate in this study	26	Female	Medical degree (MD)	Healthcare and Social Services	Rural	500-1000 $	No	No	I don’t regularly visit a specialized physician	I don’t regularly visit a specialized physician	0	<40	No preference	No	No	Private hospital	Yes	5	5	5	4	5	4	4	5	4	4	5	5	5	4	4	4	4	5	5	4	4	4	4	4	4	4	4	4	4	4	3	3
I have read and understood the information provided. I acknowledge that my participation is voluntary, that my data will remain confidential, and I consent to participate in this study	25	Male	Master’s degree	Healthcare and Social Services	Urban	500-1000 $	Yes	No	I don’t regularly visit a specialized physician	I don’t regularly visit a specialized physician	0	<40	Woman	No	No	Public hospital	No	4	4	4	4	4	4	4	4	4	4	4	5	5	5	5	5	4	5	5	5	4	4	4	4	4	4	4	4	4	4	4	5
I have read and understood the information provided. I acknowledge that my participation is voluntary, that my data will remain confidential, and I consent to participate in this study	24	Female	Bachelor’s degree	Healthcare and Social Services	Rural	1000-3000 $	No	No	I don’t regularly visit a specialized physician	I don’t regularly visit a specialized physician	0	<40	No preference	No	No	No preference	Yes	5	5	5	5	5	5	4	5	5	5	5	5	5	5	5	5	5	5	5	5	5	5	5	5	5	5	5	4	4	4	4	4
I have read and understood the information provided. I acknowledge that my participation is voluntary, that my data will remain confidential, and I consent to participate in this study	20	Female	Undergraduate student	Healthcare and Social Services	Urban	500-1000 $	Yes	Yes	Male	Every 6 months	55	<40	No preference	No	No	Private hospital	Yes	3	5	5	5	5	5	5	1	5	5	5	5	5	5	5	5	5	5	5	5	5	5	5	5	5	5	5	5	5	5	5	5
I have read and understood the information provided. I acknowledge that my participation is voluntary, that my data will remain confidential, and I consent to participate in this study	26	Male	Medical degree (MD)	Healthcare and Social Services	Urban	> 3000 $	No	No	I don’t regularly visit a specialized physician	I don’t regularly visit a specialized physician		40-60	No preference	No	No	Private hospital	Yes	5	5	5	5	5	5	5	4	4	5	5	5	5	5	5	5	5	5	5	5	5	5	5	5	5	5	5	5	5	5	5	5
I have read and understood the information provided. I acknowledge that my participation is voluntary, that my data will remain confidential, and I consent to participate in this study	24	Male	Undergraduate student	Healthcare and Social Services	Urban	1000-3000 $	Yes	No	Male	Every 6 months		<40	Man	Yes	Yes	Private hospital	Yes	5	5	5	5	5	5	5	3	4	5	4	5	4	5	5	4	5	5	4	5	5	4	5	4	5	5	5	5	4	5	5	3
I have read and understood the information provided. I acknowledge that my participation is voluntary, that my data will remain confidential, and I consent to participate in this study	28	Female	Medical degree (MD)	Healthcare and Social Services	Urban	1000-3000 $	Yes	No	I don’t regularly visit a specialized physician	I don’t regularly visit a specialized physician	0	No preference	Woman	No	No	Private hospital	Yes	5	5	5	5	5	5	4	5	5	5	4	5	5	5	5	5	4	4	5	5	5	4	4	4	5	4	5	4	4	4	4	5
I have read and understood the information provided. I acknowledge that my participation is voluntary, that my data will remain confidential, and I consent to participate in this study	24	Male	Master’s degree	Education and Public Services	Urban	250-500 $	Yes	No	I don’t regularly visit a specialized physician	I don’t regularly visit a specialized physician	0	No preference	No preference	No	No	No preference	Yes	5	5	5	5	5	5	5	5	5	5	5	5	5	5	5	5	3	5	5	3	5	3	5	5	5	5	5	5	5	5	5	5
I have read and understood the information provided. I acknowledge that my participation is voluntary, that my data will remain confidential, and I consent to participate in this study	24	Male	Medical degree (MD)	Healthcare and Social Services	Urban	1000-3000 $	Yes	No	I don’t regularly visit a specialized physician	I don’t regularly visit a specialized physician	0	No preference	No preference	No	Yes	Private hospital	Yes	5	4	5	4	5	5	4	4	4	4	5	5	5	5	4	5	5	4	5	4	4	3	5	4	4	4	4	5	5	5	5	5
I have read and understood the information provided. I acknowledge that my participation is voluntary, that my data will remain confidential, and I consent to participate in this study	20	Male	Undergraduate student	Other work	Urban	500-1000 $	Yes	No	I don’t regularly visit a specialized physician	I don’t regularly visit a specialized physician	0	40-60	No preference	No	No	No preference	Yes	3	4	5	4	4	5	3	4	3	4	1	5	5	4	4	2	3	4	3	3	4	4	4	5	4	2	4	4	3	3	4	4
I have read and understood the information provided. I acknowledge that my participation is voluntary, that my data will remain confidential, and I consent to participate in this study	20	Female	Undergraduate student	Technical, Engineering, and Skilled Trades	Urban	500-1000 $	No	Yes	Male	I don’t regularly visit a specialized physician	56	<40	No preference	No	Yes	Private hospital	Yes	5	5	5	5	5	5	5	5	4	5	4	4	5	5	5	5	5	3	5	4	4	5	5	5	5	5	5	5	5	5	2	5
I have read and understood the information provided. I acknowledge that my participation is voluntary, that my data will remain confidential, and I consent to participate in this study	19	Female	Undergraduate student	Technical, Engineering, and Skilled Trades	Urban	250-500 $	Yes	No	I don’t regularly visit a specialized physician	I don’t regularly visit a specialized physician	0	<40	Woman	No	No	No preference	Yes	5	5	5	5	5	5	5	5	5	5	4	4	4	5	5	5	3	5	5	5	4	4	5	5	5	5	4	5	5	5	5	5
I have read and understood the information provided. I acknowledge that my participation is voluntary, that my data will remain confidential, and I consent to participate in this study	20	Female	Undergraduate student	Technical, Engineering, and Skilled Trades	Urban	250-500 $	Yes	No	I don’t regularly visit a specialized physician	I don’t regularly visit a specialized physician	0	No preference	No preference	No	No	No preference	Yes	5	5	5	5	5	5	5	5	4	5	5	5	5	5	5	5	4	4	5	5	4	5	5	5	5	5	5	4	4	4	5	5
I have read and understood the information provided. I acknowledge that my participation is voluntary, that my data will remain confidential, and I consent to participate in this study	18	Male	Undergraduate student	Healthcare and Social Services	Rural	1000-3000 $	No	No	I don’t regularly visit a specialized physician	I don’t regularly visit a specialized physician	0	<40	Man	No	No	Private hospital	Yes	5	5	5	5	5	4	4	4	5	5	5	5	5	4	5	4	4	5	5	4	3	5	5	5	5	5	5	5	5	4	4	5
I have read and understood the information provided. I acknowledge that my participation is voluntary, that my data will remain confidential, and I consent to participate in this study	20	Female	Undergraduate student	Other work	Urban	500-1000 $	No	No	I don’t regularly visit a specialized physician	I don’t regularly visit a specialized physician	0	>60	Man	No	No	Private hospital	Yes	4	5	5	4	5	5	5	5	5	5	5	5	5	5	5	5	5	5	5	5	4	4	4	4	4	5	5	3	3	2	2	3
I have read and understood the information provided. I acknowledge that my participation is voluntary, that my data will remain confidential, and I consent to participate in this study	20	Female	Undergraduate student	Technical, Engineering, and Skilled Trades	Urban	1000-3000 $	Yes	No	I don’t regularly visit a specialized physician	I don’t regularly visit a specialized physician	0	40-60	Man	No	No	Private hospital	Yes	4	4	5	4	5	5	5	5	5	5	5	5	4	4	5	5	5	5	4	5	4	2	4	5	5	5	4	4	4	5	4	5
I have read and understood the information provided. I acknowledge that my participation is voluntary, that my data will remain confidential, and I consent to participate in this study	20	Female	Undergraduate student	Business, Finance, and Administration	Urban	250-500 $	Yes	Yes	Male	Every 6 months	65	No preference	No preference	Yes	Yes	Private hospital	Yes	5	5	5	5	5	5	5	5	5	5	5	5	5	5	5	5	5	5	5	5	5	5	5	5	5	5	5	5	5	5	5	5
I have read and understood the information provided. I acknowledge that my participation is voluntary, that my data will remain confidential, and I consent to participate in this study	20	Male	Undergraduate student	Other work	Rural	1000-3000 $	No	No	I don’t regularly visit a specialized physician	I don’t regularly visit a specialized physician	0	40-60	No preference	No	Yes	Private hospital	Yes	4	4	4	3	5	2	3	3	3	4	5	4	4	4	4	4	3	3	4	5	3	4	4	3	4	4	4	3	4	4	4	3
I have read and understood the information provided. I acknowledge that my participation is voluntary, that my data will remain confidential, and I consent to participate in this study	38	Female	Master’s degree	Healthcare and Social Services	Urban	500-1000 $	No	No	I don’t regularly visit a specialized physician	I don’t regularly visit a specialized physician	0	No preference	No preference	No	No	No preference	Yes	4	4	5	4	4	4	4	4	4	5	2	4	4	4	4	4	4	4	4	4	4	4	4	4	4	4	4	2	2	2	2	4
I have read and understood the information provided. I acknowledge that my participation is voluntary, that my data will remain confidential, and I consent to participate in this study	23	Male	Undergraduate student	Healthcare and Social Services	Rural	500-1000 $	Yes	No	I don’t regularly visit a specialized physician	I don’t regularly visit a specialized physician	0	<40	Man	No	No	Private hospital	Yes	5	5	5	5	5	5	1	5	5	5	5	5	5	5	5	2	5	5	5	5	5	5	5	5	5	5	5	5	5	5	5	4
I have read and understood the information provided. I acknowledge that my participation is voluntary, that my data will remain confidential, and I consent to participate in this study	23	Female	Undergraduate student	Healthcare and Social Services	Rural	1000-3000 $	Yes	No	Male	Every 12 months	50	<40	No preference	No	No	Private hospital	Yes	5	4	5	4	4	4	4	5	4	5	5	4	5	4	5	5	4	5	5	3	5	4	5	5	5	4	5	5	5	5	5	5
I have read and understood the information provided. I acknowledge that my participation is voluntary, that my data will remain confidential, and I consent to participate in this study	24	Male	Bachelor’s degree	Healthcare and Social Services	Urban	500-1000 $	No	No	I don’t regularly visit a specialized physician	I don’t regularly visit a specialized physician	0	40-60	Man	No	No	Private hospital	Yes	5	5	5	5	5	5	5	5	5	5	5	5	5	5	5	5	5	5	5	5	5	5	5	5	5	5	5	5	5	5	5	5
I have read and understood the information provided. I acknowledge that my participation is voluntary, that my data will remain confidential, and I consent to participate in this study	24	Female	Medical degree (MD)	Healthcare and Social Services	Rural	< 250 $	Yes	No	I don’t regularly visit a specialized physician	I don’t regularly visit a specialized physician	0	No preference	No preference	No	No	Private hospital	Yes	5	5	5	5	5	5	5	3	3	3	3	3	3	3	3	3	3	3	3	3	3	3	3	3	3	3	3	3	3	2	1	3
I have read and understood the information provided. I acknowledge that my participation is voluntary, that my data will remain confidential, and I consent to participate in this study	25	Female	Master’s degree	Healthcare and Social Services	Urban	1000-3000 $	Yes	Yes	Male	Every 12 months	60	<40	No preference	No	Yes	Private hospital	Yes	5	5	2	5	5	5	5	5	4	5	3	5	2	5	5	5	3	5	5	4	5	5	5	5	4	5	5	3	5	5	3	5
I have read and understood the information provided. I acknowledge that my participation is voluntary, that my data will remain confidential, and I consent to participate in this study	22	Female	Bachelor’s degree	Other work	Rural	500-1000 $	No	No	I don’t regularly visit a specialized physician	I don’t regularly visit a specialized physician	0	No preference	No preference	No	No	Private hospital	Yes	5	5	5	5	5	5	5	5	5	5	5	5	5	5	5	5	5	5	5	5	5	5	5	5	5	5	5	5	5	5	5	5
[truncated: 62 more columns]
